# Supplementary material for: DOC export is exceeded by C fixation in May Creek: A late-successional watershed of the Copper River Basin, Alaska
Source: PLoS One. 2019 Nov 20;14(11):e0225271. doi: 10.1371/journal.pone.0225271 (PMC6867643; doi:10.1371/journal.pone.0225271)
Supplement: S1 File — (XLSX) [file pone.0225271.s004.xlsx]

## Sheet: DOC and d18O
Site Code	Date	Time	DOC (mg/L)	d18O
MAYC	2012-05-14	1725	10.11	-22.6868
MAYC	2012-05-15	2142	9.561	-22.6592
MAYC	2012-05-16	1905	9.423	-22.6298
MAYC	2012-05-18	1637	8.06	-22.569
MAYC	2012-05-19	1607	7.957	-22.3213
MAYC	2012-05-25	1831	5.544	-22.859
MAYC	2012-05-26	1555	5.717	-22.9151
MAYC	2012-06-05	2000	4.993	-22.7151
MAYC	2012-06-06	1542	4.642	-22.9038
MAYC	2012-06-19	1843	5.855	-22.2794
MAYC	2012-06-20	1625	5.571	-22.4398
MAYC	2012-07-01	1425	5.8755	-22.1677
MAYC	2012-07-09	1955	5.151	-21.997
MAYC	2012-07-10	1635	4.8515	-22.089
MAYC	2012-07-23	1735	4.775	-22.0087
MAYC	2012-07-24	1220	4.9175	-21.9064
MAYC	2012-07-25	850	4.755	-21.9797
MAYC	2012-08-07	1805	4.884	-21.9849
MAYC	2012-08-08	1520	4.282	-21.7759
MAYC	2012-08-11	1245	4.377	-21.9122
MAYC	2012-08-20	1745	4.497	-21.9933
MAYC	2012-09-11	2020	3.885	-21.7276
MAYC	2012-09-21	1550	5.721	-21.1324
MCSP	2012-05-14	1730	0.6757	-21.6371
MCSP	2012-05-15	2152	0.7548	-21.7981
MCSP	2012-05-16	1840	0.663	-21.5929
MCSP	2012-05-18	1643	0.7011	-21.5157
MCSP	2012-05-19	1616	0.7257	-21.4505
MCSP	2012-05-25	1823	0.7434	-21.5517
MCSP	2012-05-26	1605	0.6902	-21.6135
MCSP	2012-06-05	2010	0.6417	-21.5725
MCSP	2012-06-06	1550	0.6717	-21.4608
MCSP	2012-06-19	1855	0.7854	-21.4999
MCSP	2012-06-20	1630	0.6835	-21.4609
MCSP	2012-07-01	1430	0.8681	-21.5327
MCSP	2012-07-09	2020	0.7815	-21.49
MCSP	2012-07-10	1645	0.7564	-21.5304
MCSP	2012-07-23	1745	0.6544	-21.5053
MCSP	2012-07-24	1230	0.9918	-21.5105
MCSP	2012-07-25	900	1.024	-21.3216
MCSP	2012-08-07	2015	1.471	-21.4982
MCSP	2012-08-08	1525	0.9987	-21.4121
MCSP	2012-08-11	1250	0.8545	-21.5333
MCSP	2012-08-20	1750	0.8289	-21.6042
MCSP	2012-09-11	2030	0.82	-21.6487
MCSP	2012-09-21	1600	0.829	-21.4683
MCWT	2012-05-14	1720	1.923	-21.4299
MCWT	2012-05-15	2127	2.134	-21.487
MCWT	2012-05-16	1850	2.002	-21.5802
MCWT	2012-05-18	1617	1.947	-21.871
MCWT	2012-05-19	1557	1.68	-21.4578
MCWT	2012-05-25	2100	1.495	-21.176
MCWT	2012-05-26	1500	1.831	-21.4333
MCWT	2012-06-05	1952	1.561	-21.3462
MCWT	2012-06-06	1530	1.601	-21.3488
MCWT	2012-06-19	1820	1.753	-21.3891
MCWT	2012-06-20	1620	1.664	-21.3608
MCWT	2012-07-01	1400	1.686	-21.4013
MCWT	2012-07-09	1940	1.577	-21.4513
MCWT	2012-07-10	1625	1.592	-21.4247
MCWT	2012-07-23	1725	1.7295	-21.4209
MCWT	2012-07-24	1210	1.8265	-21.3781
MCWT	2012-07-25	845	1.7275	-21.3403
MCWT	2012-08-07	1955	2.364	-21.3466
MCWT	2012-08-08	1510	1.6	-21.2771
MCWT	2012-08-11	1235	1.657	-21.3659
MCWT	2012-08-20	1735	1.557	-21.3972
MCWT	2012-09-11	2013	1.181	-21.4148
MCWT	2012-09-21	1540	1.301	-21.2661
YNGC	2012-05-14	1700	6.666	-23.091
YNGC	2012-05-15	2117	5.958	-22.6564
YNGC	2012-05-16	1800	5.964	-22.6397
YNGC	2012-05-18	1608	6.637	-23.8814
YNGC	2012-05-19	1548	6.715	-23.8926
YNGC	2012-05-25	2047	4.079	-24.0257
YNGC	2012-05-26	1442	4.712	-24.0714
YNGC	2012-06-05	1945	3.083	-23.6675
YNGC	2012-06-06	1445	3.05	-23.8571
YNGC	2012-06-19	1800	1.925	-23.7054
YNGC	2012-06-20	1610	1.686	-23.7621
YNGC	2012-07-01	130	1.7925	-23.2342
YNGC	2012-07-09	1915	1.473	-23.2072
YNGC	2012-07-10	1615	1.875	-23.3837
YNGC	2012-07-23	1715	0.856667	-23.4195
YNGC	2012-07-24	1150	1.068	-23.2555
YNGC	2012-07-25	830	1.2385	-23.152
YNGC	2012-08-07	1945	1.676	-22.8027
YNGC	2012-08-08	1430	1.17	-22.6705
YNGC	2012-08-11	1225	1.066	-22.7364
YNGC	2012-08-20	1655	1.02	-22.6922
YNGC	2012-09-11	1957	1.141	-22.2298
YNGC	2012-09-21	1515	1.409	-20.9078
MAYC	2013-05-14	1830	19.59	-21.405
MAYC	2013-05-16	1420	16.68	-21.2689
MAYC	2013-05-22	1357	10.42	-21.2182
MAYC	2013-05-27	1625	7.51	-21.4434
MAYC	2013-06-04	1553	5.06	-21.5227
MAYC	2013-06-11	1230	3.84	-21.5325
MAYC	2013-06-20	1105	3.23	-21.9853
MAYC	2013-06-23	1541	3.11	-21.795
MAYC	2013-07-01	1345	3.2	-21.6216
MAYC	2013-07-09	1434	3.11	-21.6124
MAYC	2013-07-18	920	3.14	-21.6528
MAYC	2013-07-25	1537	3.24	-22.1735
MAYC	2013-07-31	1341	3.23	-21.5625
MAYC	2013-08-10	952	0.95	-21.9515
MAYC	2013-08-20	907	0.94	-21.9017
MCSP	2013-05-14	1835	1.1	-21.691
MCSP	2013-05-16	1426	0.96	-21.5332
MCSP	2013-05-22	1405	1.56	-21.5087
MCSP	2013-05-27	1632	2.01	-21.7559
MCSP	2013-06-04	1600	0.88	-21.7361
MCSP	2013-06-05	845	0.68	-22.615
MCSP	2013-06-11	1236	1	-22.6732
MCSP	2013-06-20	1111	0.94	-21.678
MCSP	2013-06-23	1547	1.17	-21.4273
MCSP	2013-07-01	1351	1.31	-22.8753
MCSP	2013-07-09	1440	1.01	-19.5638
MCSP	2013-07-18	925	0.87	-21.0574
MCSP	2012-07-25	1543	0.96	-22.1
MCSP	2013-07-31	1347	0.89	-21.4974
MCSP	2013-08-10	957	0.96	-21.7471
MCSP	2013-08-20	915	0.78	-21.5107
YNGC	2013-05-14	1810	11.16	-22.119
YNGC	2013-05-16	1404	11.25	-21.7749
YNGC	2013-05-22	1340	9.32	-21.9943
YNGC	2013-05-27	1607	5.91	-21.2419
YNGC	2013-06-04	1540	2.32	-22.705
YNGC	2013-06-05	830	0.96	-21.2382
YNGC	2013-06-11	1213	1.7	-21.6376
YNGC	2013-06-20	1051	1.49	-20.5604
YNGC	2013-06-23	1528	0.58	-22.1856
YNGC	2013-07-01	1328	0.77	-21.4059
YNGC	2013-07-09	1418	0.96	-21.7676
YNGC	2013-07-18	900	0.79	-21.6758
YNGC	2013-07-25	1519	0.91	-21.926
YNGC	2013-07-31	1328	0.76	-21.2138
YNGC	2013-08-10	936	0.53	-21.7739
YNGC	2013-08-20	850	1.62	-21.8093
MCWT	2013-05-14	1820	5.7	-21.8945
MCWT	2013-05-16	1411	4.71	-21.8146
MCWT	2013-05-22	1347	4.63	-22.0423
MCWT	2013-05-27	1615	3.48	-22.0282
MCWT	2013-06-04	1545	1.55	-23.7709
MCWT	2013-06-05	838	0.22	-21.6695
MCWT	2013-06-11	1221	1.73	-21.5984
MCWT	2013-06-20	1058	1.49	-21.5449
MCWT	2013-06-23	1534	1.54	-21.4386
MCWT	2013-07-01	1335	1.5	-22.1545
MCWT	2013-07-09	1425	1.48	-21.8447
MCWT	2013-07-18	910	1.5	-21.7976
MCWT	2013-07-25	1528	1.53	-21.953
MCWT	2013-07-31	1334	1.49	-21.1712
MCWT	2013-08-10	944	1.4	-21.6329
MCWT	2013-08-20	900	3.32	-21.8075
