# Supplementary material for: DOC export is exceeded by C fixation in May Creek: A late-successional watershed of the Copper River Basin, Alaska
Source: PLoS One. 2019 Nov 20;14(11):e0225271. doi: 10.1371/journal.pone.0225271 (PMC6867643; doi:10.1371/journal.pone.0225271)
Supplement: S2 File — (XLSX) [file pone.0225271.s005.xlsx]

## Sheet: May Creek Sensors PLoS
date	time	Q (cms)	fDOM (ppb PTSA)	SpCond (uS-cm)
2012-05-16	21:55:00	0.3457	290.405	363.343
2012-05-16	22:00:00	0.344034	290.371	365.407
2012-05-16	22:05:00	0.3457	290.303	363.353
2012-05-16	22:10:00	0.3457	291.028	363.305
2012-05-16	22:15:00	0.344034	291.266	363.569
2012-05-16	22:20:00	0.344034	291.414	363.472
2012-05-16	22:25:00	0.344034	291.573	363.267
2012-05-16	22:30:00	0.344034	291.527	363.689
2012-05-16	22:35:00	0.344034	291.856	364.003
2012-05-16	22:40:00	0.343201	291.777	363.906
2012-05-16	22:45:00	0.344034	291.981	363.809
2012-05-16	22:50:00	0.344866	292.083	364.124
2012-05-16	22:55:00	0.344034	292.31	364.185
2012-05-16	23:00:00	0.343201	291.867	364.136
2012-05-16	23:05:00	0.344034	290.915	364.404
2012-05-16	23:10:00	0.344034	291.017	364.563
2012-05-16	23:15:00	0.344034	291.085	364.21
2012-05-16	23:20:00	0.342369	292.083	364.686
2012-05-16	23:25:00	0.342369	292.865	364.797
2012-05-16	23:30:00	0.344034	293.16	364.699
2012-05-16	23:35:00	0.342369	293.262	364.81
2012-05-16	23:40:00	0.342369	293.466	364.921
2012-05-16	23:45:00	0.344034	293.716	365.032
2012-05-16	23:50:00	0.341538	294.033	365.143
2012-05-16	23:55:00	0.342369	294.43	365.255
2012-05-17	00:00:00	0.344034	294.453	365.576
2012-05-17	00:05:00	0.343201	294.249	365.527
2012-05-17	00:10:00	0.341538	294.203	365.478
2012-05-17	00:15:00	0.344866	294.657	365.751
2012-05-17	00:20:00	0.343201	294.566	365.703
2012-05-17	00:25:00	0.341538	294.498	366.187
2012-05-17	00:30:00	0.344034	295.337	365.977
2012-05-17	00:35:00	0.341538	295.247	366.251
2012-05-17	00:40:00	0.343201	295.439	366.413
2012-05-17	00:45:00	0.343201	295.655	366.688
2012-05-17	00:50:00	0.343201	296.006	366.64
2012-05-17	00:55:00	0.343201	295.315	366.802
2012-05-17	01:00:00	0.343201	295.111	366.916
2012-05-17	01:05:00	0.342369	295.825	367.453
2012-05-17	01:10:00	0.344034	295.972	367.145
2012-05-17	01:15:00	0.344034	295.757	367.52
2012-05-17	01:20:00	0.341538	296.244	367.586
2012-05-17	01:25:00	0.340708	296.698	367.586
2012-05-17	01:30:00	0.343201	296.755	367.702
2012-05-17	01:35:00	0.340708	296.743	367.702
2012-05-17	01:40:00	0.340708	296.834	368.193
2012-05-17	01:45:00	0.342369	296.664	367.933
2012-05-17	01:50:00	0.342369	296.879	368.261
2012-05-17	01:55:00	0.339877	297.095	368.213
2012-05-17	02:00:00	0.341538	296.687	368.494
2012-05-17	02:05:00	0.340708	296.993	368.659
2012-05-17	02:10:00	0.340708	297.197	368.824
2012-05-17	02:15:00	0.339877	297.378	368.824
2012-05-17	02:20:00	0.341538	297.276	368.893
2012-05-17	02:25:00	0.339048	297.412	369.058
2012-05-17	02:30:00	0.339877	297.571	369.176
2012-05-17	02:35:00	0.340708	297.537	369.128
2012-05-17	02:40:00	0.339048	297.503	369.293
2012-05-17	02:45:00	0.339877	297.764	369.625
2012-05-17	02:50:00	0.339048	297.526	369.839
2012-05-17	02:55:00	0.339048	297.911	369.507
2012-05-17	03:00:00	0.340708	298.081	369.935
2012-05-17	03:05:00	0.338219	298.172	370.362
2012-05-17	03:10:00	0.341538	297.378	370.03
2012-05-17	03:15:00	0.338219	297.582	370.196
2012-05-17	03:20:00	0.33739	297.809	370.41
2012-05-17	03:25:00	0.335735	298.047	370.41
2012-05-17	03:30:00	0.336562	298.183	370.624
2012-05-17	03:35:00	0.338219	298.286	370.624
2012-05-17	03:40:00	0.335735	298.342	370.624
2012-05-17	03:45:00	0.335735	298.07	370.837
2012-05-17	03:50:00	0.334081	298.183	371.218
2012-05-17	03:55:00	0.333256	298.365	371.051
2012-05-17	04:00:00	0.330781	298.32	371.265
2012-05-17	04:05:00	0.329958	298.036	371.479
2012-05-17	04:10:00	0.32749	298.104	371.479
2012-05-17	04:15:00	0.326669	298.047	371.692
2012-05-17	04:20:00	0.325848	297.934	371.953
2012-05-17	04:25:00	0.325848	297.73	372.167
2012-05-17	04:30:00	0.323388	297.594	372.547
2012-05-17	04:35:00	0.321752	297.73	372.975
2012-05-17	04:40:00	0.320934	297.764	373.356
2012-05-17	04:45:00	0.320117	297.889	373.616
2012-05-17	04:50:00	0.316854	297.424	373.616
2012-05-17	04:55:00	0.317669	296.562	373.83
2012-05-17	05:00:00	0.316854	296.358	374.044
2012-05-17	05:05:00	0.313601	297.129	374.471
2012-05-17	05:10:00	0.30712	298.388	374.639
2012-05-17	05:15:00	0.303088	297.945	374.303
2012-05-17	05:20:00	0.297467	297.877	374.303
2012-05-17	05:25:00	0.29347	297.991	374.257
2012-05-17	05:30:00	0.292672	297.866	374.089
2012-05-17	05:35:00	0.294268	298.467	374.303
2012-05-17	05:40:00	0.295067	299.794	374.303
2012-05-17	05:45:00	0.298269	300.882	374.303
2012-05-17	05:50:00	0.304699	302.016	374.898
2012-05-17	05:55:00	0.306313	302.572	374.944
2012-05-17	06:00:00	0.308737	303.354	375.326
2012-05-17	06:05:00	0.311166	303.944	375.753
2012-05-17	06:10:00	0.313601	304.624	375.585
2012-05-17	06:15:00	0.312789	305.169	376.012
2012-05-17	06:20:00	0.314413	306.654	376.439
2012-05-17	06:25:00	0.315226	309.67	376.822
2012-05-17	06:30:00	0.312789	310.43	377.036
2012-05-17	06:35:00	0.314413	310.339	377.08
2012-05-17	06:40:00	0.315226	310.464	377.169
2012-05-17	06:45:00	0.31604	310.623	377.721
2012-05-17	06:50:00	0.31604	310.906	377.935
2012-05-17	06:55:00	0.314413	311.394	378.149
2012-05-17	07:00:00	0.3193	311.825	378.576
2012-05-17	07:05:00	0.316854	312.403	378.789
2012-05-17	07:10:00	0.31604	313.083	379.173
2012-05-17	07:15:00	0.316854	313.787	379.601
2012-05-17	07:20:00	0.3193	314.263	379.644
2012-05-17	07:25:00	0.3193	314.988	379.858
2012-05-17	07:30:00	0.318484	315.408	380.071
2012-05-17	07:35:00	0.318484	315.703	380.285
2012-05-17	07:40:00	0.320117	315.726	381.097
2012-05-17	07:45:00	0.320934	315.884	381.14
2012-05-17	07:50:00	0.32257	315.816	381.353
2012-05-17	07:55:00	0.320934	315.578	381.567
2012-05-17	08:00:00	0.323388	315.442	-0.999
2012-05-17	08:05:00	0.320934	315.068	-0.999
2012-05-17	08:10:00	0.321752	314.807	379.949
2012-05-17	08:15:00	0.325027	314.614	381.011
2012-05-17	08:20:00	0.326669	314.149	381.438
2012-05-17	08:25:00	0.326669	313.798	381.907
2012-05-17	08:30:00	0.329958	313.333	382.247
2012-05-17	08:35:00	0.328312	312.687	382.97
2012-05-17	08:40:00	0.331606	312.029	383.048
2012-05-17	08:45:00	0.331606	311.28	383.126
2012-05-17	08:50:00	0.330781	310.736	383.503
2012-05-17	08:55:00	0.334908	310.135	383.878
2012-05-17	09:00:00	0.333256	309.285	384.041
2012-05-17	09:05:00	0.338219	308.287	384.332
2012-05-17	09:10:00	0.339048	307.493	384.494
2012-05-17	09:15:00	0.342369	306.722	384.615
2012-05-17	09:20:00	0.344034	306.019	385.155
2012-05-17	09:25:00	0.3457	304.987	385.444
2012-05-17	09:30:00	0.348203	304.375	385.354
2012-05-17	09:35:00	0.348203	303.422	385.682
2012-05-17	09:40:00	0.354902	302.368	385.762
2012-05-17	09:45:00	0.354063	301.597	385.841
2012-05-17	09:50:00	0.356582	300.157	385.791
2012-05-17	09:55:00	0.356582	298.932	386.038
2012-05-17	10:00:00	0.356582	297.628	386.156
2012-05-17	10:05:00	0.356582	295.882	386.402
2012-05-17	10:10:00	0.359949	294.26	386.649
2012-05-17	10:15:00	0.357423	291.595	386.597
2012-05-17	10:20:00	0.344866	288.885	386.921
2012-05-17	10:25:00	0.33739	285.676	386.908
2012-05-17	10:30:00	0.326669	282.546	387.011
2012-05-17	10:35:00	0.321752	281.775	387.036
2012-05-17	10:40:00	0.323388	282.728	387.061
2012-05-17	10:45:00	0.325027	283.862	386.513
2012-05-17	10:50:00	0.325848	283.635	386.094
2012-05-17	10:55:00	0.331606	282.819	385.6
2012-05-17	11:00:00	0.331606	281.866	385.639
2012-05-17	11:05:00	0.331606	280.925	385.639
2012-05-17	11:10:00	0.334081	279.848	385.474
2012-05-17	11:15:00	0.33739	278.85	385.223
2012-05-17	11:20:00	0.338219	278.158	384.771
2012-05-17	11:25:00	0.336562	277.466	384.118
2012-05-17	11:30:00	0.339048	277.274	383.468
2012-05-17	11:35:00	0.339877	276.797	382.618
2012-05-17	11:40:00	0.341538	276.718	381.57
2012-05-17	11:45:00	0.339048	276.582	380.847
2012-05-17	11:50:00	0.340708	275.731	379.925
2012-05-17	11:55:00	0.3457	274.915	379.285
2012-05-17	12:00:00	0.344034	273.089	378.131
2012-05-17	12:05:00	0.350711	271.797	377.738
2012-05-17	12:10:00	0.349875	269.563	377.464
2012-05-17	12:15:00	0.349875	267.465	376.875
2012-05-17	12:20:00	0.350711	265.866	376.289
2012-05-17	12:25:00	0.350711	264.608	376.059
2012-05-17	12:30:00	0.354902	263.984	375.321
2012-05-17	12:35:00	0.355742	262.997	375.01
2012-05-17	12:40:00	0.355742	262.079	374.699
2012-05-17	12:45:00	0.359949	260.9	374.474
2012-05-17	12:50:00	0.362479	260.004	373.856
2012-05-17	12:55:00	0.359949	258.654	373.856
2012-05-17	13:00:00	0.363323	256.953	373.659
2012-05-17	13:05:00	0.365014	255.184	373.505
2012-05-17	13:10:00	0.369249	237.563	373.086
2012-05-17	13:15:00	0.370947	253.416	373.086
2012-05-17	13:20:00	0.369249	251.941	373.351
2012-05-17	13:25:00	0.370947	250.717	373.351
2012-05-17	13:30:00	0.369249	250.445	373.505
2012-05-17	13:35:00	0.369249	250.637	373.547
2012-05-17	13:40:00	0.369249	251.114	373.547
2012-05-17	13:45:00	0.366706	252.18	373.478
2012-05-17	13:50:00	0.366706	253.801	373.605
2012-05-17	13:55:00	0.365014	254.629	373.773
2012-05-17	14:00:00	0.360791	255.207	373.593
2012-05-17	14:05:00	0.365014	255.638	373.303
2012-05-17	14:10:00	0.361635	256.33	373.748
2012-05-17	14:15:00	0.359949	256.999	373.459
2012-05-17	14:20:00	0.357423	257.566	373.474
2012-05-17	14:25:00	0.358264	257.793	372.995
2012-05-17	14:30:00	0.357423	258.325	373.078
2012-05-17	14:35:00	0.354063	258.779	373.053
2012-05-17	14:40:00	0.354902	259.482	372.794
2012-05-17	14:45:00	0.353224	258.983	372.835
2012-05-17	14:50:00	0.349039	258.484	373.027
2012-05-17	14:55:00	0.348203	259.958	373.11
2012-05-17	15:00:00	0.349875	260.729	372.81
2012-05-17	15:05:00	0.344866	261.875	372.893
2012-05-17	15:10:00	0.346534	262.737	372.743
2012-05-17	15:15:00	0.344866	263.904	372.785
2012-05-17	15:20:00	0.344866	264.313	372.677
2012-05-17	15:25:00	0.349039	264.959	372.718
2012-05-17	15:30:00	0.346534	265.594	372.569
2012-05-17	15:35:00	0.343201	266.229	372.76
2012-05-17	15:40:00	0.340708	266.83	372.76
2012-05-17	15:45:00	0.342369	267.023	372.461
2012-05-17	15:50:00	0.340708	266.773	372.569
2012-05-17	15:55:00	0.338219	266.581	372.677
2012-05-17	16:00:00	0.33739	266.762	372.935
2012-05-17	16:05:00	0.339877	266.195	372.935
2012-05-17	16:10:00	0.341538	265.889	372.935
2012-05-17	16:15:00	0.338219	265.322	373.193
2012-05-17	16:20:00	0.338219	264.823	373.001
2012-05-17	16:25:00	0.33739	263.927	373.001
2012-05-17	16:30:00	0.338219	263.598	372.702
2012-05-17	16:35:00	0.33739	263.961	373.001
2012-05-17	16:40:00	0.335735	263.882	372.81
2012-05-17	16:45:00	0.335735	264.007	372.81
2012-05-17	16:50:00	0.336562	264.29	372.51
2012-05-17	16:55:00	0.33739	264.437	372.51
2012-05-17	17:00:00	0.338219	264.233	372.361
2012-05-17	17:05:00	0.336562	264.188	372.17
2012-05-17	17:10:00	0.335735	264.301	372.17
2012-05-17	17:15:00	0.33739	264.63	372.128
2012-05-17	17:20:00	0.33739	264.562	371.936
2012-05-17	17:25:00	0.33739	264.687	372.044
2012-05-17	17:30:00	0.339877	264.562	371.853
2012-05-17	17:35:00	0.340708	264.63	371.427
2012-05-17	17:40:00	0.340708	264.437	371.194
2012-05-17	17:45:00	0.340708	264.483	371.109
2012-05-17	17:50:00	0.340708	264.925	371.024
2012-05-17	17:55:00	0.341538	264.891	371.132
2012-05-17	18:00:00	0.341538	265.106	370.662
2012-05-17	18:05:00	0.341538	264.902	370.769
2012-05-17	18:10:00	0.341538	264.823	370.684
2012-05-17	18:15:00	0.342369	264.959	370.599
2012-05-17	18:20:00	0.340708	264.766	370.363
2012-05-17	18:25:00	0.343201	264.755	369.978
2012-05-17	18:30:00	0.344866	264.619	369.549
2012-05-17	18:35:00	0.344866	264.415	369.612
2012-05-17	18:40:00	0.3457	264.233	369.419
2012-05-17	18:45:00	0.3457	264.245	369.289
2012-05-17	18:50:00	0.344034	263.938	369.246
2012-05-17	18:55:00	0.344866	263.87	368.859
2012-05-17	19:00:00	0.3457	263.746	368.279
2012-05-17	19:05:00	0.3457	263.054	368.341
2012-05-17	19:10:00	0.346534	263.258	368.253
2012-05-17	19:15:00	0.346534	263.088	368.165
2012-05-17	19:20:00	0.3457	263.598	367.733
2012-05-17	19:25:00	0.346534	263.746	367.3
2012-05-17	19:30:00	0.346534	262.408	367.361
2012-05-17	19:35:00	0.347368	262.816	367.122
2012-05-17	19:40:00	0.349039	262.861	367.183
2012-05-17	19:45:00	0.348203	262.805	367.139
2012-05-17	19:50:00	0.349039	263.281	366.509
2012-05-17	19:55:00	0.3457	263.337	366.765
2012-05-17	20:00:00	0.348203	263.961	366.63
2012-05-17	20:05:00	0.346534	264.256	366.54
2012-05-17	20:10:00	0.347368	264.868	366.405
2012-05-17	20:15:00	0.346534	265.095	366.465
2012-05-17	20:20:00	0.346534	265.322	366.179
2012-05-17	20:25:00	0.346534	265.174	366.088
2012-05-17	20:30:00	0.346534	265.22	366.3
2012-05-17	20:35:00	0.344866	265.481	366.254
2012-05-17	20:40:00	0.344866	265.878	366.118
2012-05-17	20:45:00	0.346534	266.399	366.224
2012-05-17	20:50:00	0.3457	266.558	365.935
2012-05-17	20:55:00	0.3457	266.841	366.041
2012-05-17	21:00:00	0.343201	266.819	365.904
2012-05-17	21:05:00	0.343201	266.932	365.661
2012-05-17	21:10:00	0.343201	267.193	365.569
2012-05-17	21:15:00	0.343201	267.601	365.781
2012-05-17	21:20:00	0.3457	267.805	365.537
2012-05-17	21:25:00	0.344034	268.236	365.292
2012-05-17	21:30:00	0.3457	268.622	365.505
2012-05-17	21:35:00	0.343201	268.814	365.412
2012-05-17	21:40:00	0.344034	268.837	365.824
2012-05-17	21:45:00	0.343201	268.86	365.533
2012-05-17	21:50:00	0.344034	269.313	365.44
2012-05-17	21:55:00	0.344866	269.234	365.547
2012-05-17	22:00:00	0.344034	269.563	-0.999
2012-05-17	22:05:00	0.343201	269.96	365.868
2012-05-17	22:10:00	0.342369	270.152	365.575
2012-05-17	22:15:00	0.343201	270.277	365.837
2012-05-17	22:20:00	0.344034	270.481	365.898
2012-05-17	22:25:00	0.344034	270.084	365.805
2012-05-17	22:30:00	0.342369	269.778	366.067
2012-05-17	22:35:00	0.342369	269.824	366.129
2012-05-17	22:40:00	0.342369	270.493	365.881
2012-05-17	22:45:00	0.343201	271.06	366.098
2012-05-17	22:50:00	0.341538	271.604	366.16
2012-05-17	22:55:00	0.342369	271.774	366.268
2012-05-17	23:00:00	0.339877	271.683	366.331
2012-05-17	23:05:00	0.341538	272.023	366.393
2012-05-17	23:10:00	0.341538	271.876	366.3
2012-05-17	23:15:00	0.341538	272.239	366.566
2012-05-17	23:20:00	0.341538	271.887	366.832
2012-05-17	23:25:00	0.341538	272.795	366.739
2012-05-17	23:30:00	0.341538	271.615	366.802
2012-05-17	23:35:00	0.341538	271.525	367.07
2012-05-17	23:40:00	0.343201	271.23	367.181
2012-05-17	23:45:00	0.340708	271.468	367.245
2012-05-17	23:50:00	0.341538	271.683	367.356
2012-05-17	23:55:00	0.340708	271.785	367.831
2012-05-18	00:00:00	0.340708	271.751	367.579
2012-05-18	00:05:00	0.339877	272.08	367.644
2012-05-18	00:10:00	0.341538	272.5	367.915
2012-05-18	00:15:00	0.340708	272.284	368.233
2012-05-18	00:20:00	0.340708	272.647	368.506
2012-05-18	00:25:00	0.339877	273.849	368.093
2012-05-18	00:30:00	0.340708	273.781	368.366
2012-05-18	00:35:00	0.341538	273.963	368.479
2012-05-18	00:40:00	0.343201	274.053	368.272
2012-05-18	00:45:00	0.341538	274.235	368.706
2012-05-18	00:50:00	0.342369	274.529	368.819
2012-05-18	00:55:00	0.344034	274.609	368.933
2012-05-18	01:00:00	0.343201	274.586	369.047
2012-05-18	01:05:00	0.344034	274.654	369.37
2012-05-18	01:10:00	0.342369	274.586	369.162
2012-05-18	01:15:00	0.344034	274.666	369.599
2012-05-18	01:20:00	0.344034	274.654	369.923
2012-05-18	01:25:00	0.342369	274.813	369.876
2012-05-18	01:30:00	0.342369	274.858	370.154
2012-05-18	01:35:00	0.343201	275.096	370.27
2012-05-18	01:40:00	0.344034	276.298	370.386
2012-05-18	01:45:00	0.3457	276.31	370.549
2012-05-18	01:50:00	0.344034	276.298	370.502
2012-05-18	01:55:00	0.343201	276.435	370.991
2012-05-18	02:00:00	0.343201	276.412	370.735
2012-05-18	02:05:00	0.341538	276.469	371.062
2012-05-18	02:10:00	0.343201	276.559	371.39
2012-05-18	02:15:00	0.342369	276.65	371.928
2012-05-18	02:20:00	0.343201	276.695	371.671
2012-05-18	02:25:00	0.341538	276.763	371.625
2012-05-18	02:30:00	0.344866	276.514	372.329
2012-05-18	02:35:00	0.340708	276.877	372.072
2012-05-18	02:40:00	0.339877	276.979	372.402
2012-05-18	02:45:00	0.341538	277.398	372.567
2012-05-18	02:50:00	0.341538	277.342	372.641
2012-05-18	02:55:00	0.342369	277.489	372.852
2012-05-18	03:00:00	0.342369	277.364	372.641
2012-05-18	03:05:00	0.339048	277.682	372.76
2012-05-18	03:10:00	0.340708	277.795	373.092
2012-05-18	03:15:00	0.340708	277.875	372.88
2012-05-18	03:20:00	0.341538	277.682	373.212
2012-05-18	03:25:00	0.341538	277.954	373.544
2012-05-18	03:30:00	0.339877	277.818	373.923
2012-05-18	03:35:00	0.340708	278.169	373.499
2012-05-18	03:40:00	0.340708	278.306	374.211
2012-05-18	03:45:00	0.341538	278.362	373.953
2012-05-18	03:50:00	0.340708	278.521	374.333
2012-05-18	03:55:00	0.342369	278.487	374.667
2012-05-18	04:00:00	0.341538	278.566	374.667
2012-05-18	04:05:00	0.340708	278.702	374.622
2012-05-18	04:10:00	0.342369	278.725	375.003
2012-05-18	04:15:00	0.339877	278.804	375.125
2012-05-18	04:20:00	0.341538	278.895	375.125
2012-05-18	04:25:00	0.341538	278.872	375.507
2012-05-18	04:30:00	0.339877	279.031	375.462
2012-05-18	04:35:00	0.339877	279.077	375.798
2012-05-18	04:40:00	0.339877	279.156	375.967
2012-05-18	04:45:00	0.33739	279.19	376.181
2012-05-18	04:50:00	0.336562	279.077	376.181
2012-05-18	04:55:00	0.334908	279.224	376.564
2012-05-18	05:00:00	0.334908	279.088	376.608
2012-05-18	05:05:00	0.333256	279.269	376.991
2012-05-18	05:10:00	0.331606	279.224	377.758
2012-05-18	05:15:00	0.330781	279.111	377.847
2012-05-18	05:20:00	0.329958	279.201	378.4
2012-05-18	05:25:00	0.329135	279.145	378.105
2012-05-18	05:30:00	0.329135	279.179	378.702
2012-05-18	05:35:00	0.32749	278.918	378.746
2012-05-18	05:40:00	0.323388	279.088	378.789
2012-05-18	05:45:00	0.324208	279.235	378.96
2012-05-18	05:50:00	0.323388	279.201	378.789
2012-05-18	05:55:00	0.32257	279.303	378.96
2012-05-18	06:00:00	0.320117	279.394	379.003
2012-05-18	06:05:00	0.320117	279.507	379.43
2012-05-18	06:10:00	0.318484	279.383	379.644
2012-05-18	06:15:00	0.316854	279.836	379.858
2012-05-18	06:20:00	0.31604	279.723	380.071
2012-05-18	06:25:00	0.315226	279.723	379.944
2012-05-18	06:30:00	0.314413	279.848	379.944
2012-05-18	06:35:00	0.313601	279.644	380.158
2012-05-18	06:40:00	0.310356	279.712	380.371
2012-05-18	06:45:00	0.307928	279.451	380.414
2012-05-18	06:50:00	0.30712	279.111	380.67
2012-05-18	06:55:00	0.305506	278.895	381.31
2012-05-18	07:00:00	0.303893	278.532	381.224
2012-05-18	07:05:00	0.303088	278.566	381.692
2012-05-18	07:10:00	0.304699	278.43	381.606
2012-05-18	07:15:00	0.303088	278.442	381.733
2012-05-18	07:20:00	0.303088	278.884	382.37
2012-05-18	07:25:00	0.303088	279.133	382.453
2012-05-18	07:30:00	0.301479	279.258	382.749
2012-05-18	07:35:00	0.302283	279.405	383.044
2012-05-18	07:40:00	0.303088	279.655	383.338
2012-05-18	07:45:00	0.303088	280.006	383.802
2012-05-18	07:50:00	0.303893	280.347	384.054
2012-05-18	07:55:00	0.303893	280.607	384.218
2012-05-18	08:00:00	0.306313	280.596	384.299
2012-05-18	08:05:00	0.306313	280.891	384.591
2012-05-18	08:10:00	0.30712	280.812	384.753
2012-05-18	08:15:00	0.30712	280.857	385.044
2012-05-18	08:20:00	0.309546	281.22	385.544
2012-05-18	08:25:00	0.310356	281.367	385.663
2012-05-18	08:30:00	0.309546	281.333	385.992
2012-05-18	08:35:00	0.307928	281.231	386.359
2012-05-18	08:40:00	0.298269	280.823	386.308
2012-05-18	08:45:00	0.300676	280.154	386.765
2012-05-18	08:50:00	0.298269	279.757	387.22
2012-05-18	08:55:00	0.29907	279.621	387.129
2012-05-18	09:00:00	0.295067	279.621	387.376
2012-05-18	09:05:00	0.297467	279.439	387.492
2012-05-18	09:10:00	0.29907	279.224	387.271
2012-05-18	09:15:00	0.29907	279.133	387.425
2012-05-18	09:20:00	0.300676	278.906	387.786
2012-05-18	09:25:00	0.303088	278.736	387.733
2012-05-18	09:30:00	0.303893	278.203	387.809
2012-05-18	09:35:00	0.29907	278.056	387.756
2012-05-18	09:40:00	0.303893	277.455	387.833
2012-05-18	09:45:00	0.29907	277.421	388.114
2012-05-18	09:50:00	0.29907	276.537	388.19
2012-05-18	09:55:00	0.299873	276.23	388.137
2012-05-18	10:00:00	0.303088	275.765	388.046
2012-05-18	10:05:00	0.299873	275.142	388.455
2012-05-18	10:10:00	0.306313	274.393	388.901
2012-05-18	10:15:00	0.307928	273.758	388.605
2012-05-18	10:20:00	0.308737	272.783	388.734
2012-05-18	10:25:00	0.307928	271.887	388.455
2012-05-18	10:30:00	0.311166	271.162	388.342
2012-05-18	10:35:00	0.312789	270.47	388.137
2012-05-18	10:40:00	0.311977	269.586	387.932
2012-05-18	10:45:00	0.309546	268.803	387.598
2012-05-18	10:50:00	0.311977	268.418	386.972
2012-05-18	10:55:00	0.315226	267.862	386.959
2012-05-18	11:00:00	0.315226	267.703	386.666
2012-05-18	11:05:00	0.312789	267.272	386.666
2012-05-18	11:10:00	0.312789	267.148	386.298
2012-05-18	11:15:00	0.314413	266.093	385.929
2012-05-18	11:20:00	0.313601	265.583	385.803
2012-05-18	11:25:00	0.315226	264.936	385.803
2012-05-18	11:30:00	0.315226	264.392	385.639
2012-05-18	11:35:00	0.317669	263.689	-0.999
2012-05-18	11:40:00	0.3193	262.748	382.022
2012-05-18	11:45:00	0.320934	261.988	386.034
2012-05-18	11:50:00	0.32257	261.047	385.754
2012-05-18	11:55:00	0.323388	260.185	385.59
2012-05-18	12:00:00	0.323388	259.04	385.223
2012-05-18	12:05:00	0.325848	257.203	384.732
2012-05-18	12:10:00	0.329135	256.613	384.53
2012-05-18	12:15:00	0.329958	256.341	384.569
2012-05-18	12:20:00	0.33243	256.727	384.04
2012-05-18	12:25:00	0.334081	256.919	383.916
2012-05-18	12:30:00	0.33243	257.271	383.428
2012-05-18	12:35:00	0.33243	257.203	383.266
2012-05-18	12:40:00	0.334081	257.452	382.942
2012-05-18	12:45:00	0.33243	257.101	382.981
2012-05-18	12:50:00	0.331606	257.135	383.183
2012-05-18	12:55:00	0.33243	256.987	383.021
2012-05-18	13:00:00	0.331606	256.942	-0.999
2012-05-18	13:05:00	0.330781	257.214	-0.999
2012-05-18	13:10:00	0.330781	256.749	-0.999
2012-05-18	13:15:00	0.329958	256.103	-0.999
2012-05-18	13:20:00	0.329135	256.318	-0.999
2012-05-18	13:25:00	0.32749	256.33	384.654
2012-05-18	13:30:00	0.327556	256.591	383.335
2012-05-18	13:35:00	0.327622	255.343	382.651
2012-05-18	13:40:00	0.327687	255.491	382.25
2012-05-18	13:45:00	0.327753	255.763	382.01
2012-05-18	13:50:00	0.327819	256.058	381.931
2012-05-18	13:55:00	0.327885	256.069	381.529
2012-05-18	14:00:00	0.32795	256.659	381.529
2012-05-18	14:05:00	0.328016	257.203	381.409
2012-05-18	14:10:00	0.328082	257.872	381.448
2012-05-18	14:15:00	0.328148	258.019	381.288
2012-05-18	14:20:00	0.328213	258.643	381.368
2012-05-18	14:25:00	0.328279	259.459	381.447
2012-05-18	14:30:00	0.328345	259.924	381.327
2012-05-18	14:35:00	0.328411	260.344	381.167
2012-05-18	14:40:00	0.328477	260.695	381.207
2012-05-18	14:45:00	0.328542	260.65	381.087
2012-05-18	14:50:00	0.328608	261.058	380.928
2012-05-18	14:55:00	0.328674	261.376	380.768
2012-05-18	15:00:00	0.32874	261.773	380.649
2012-05-18	15:05:00	0.328806	262.056	380.848
2012-05-18	15:10:00	0.328871	262.215	380.689
2012-05-18	15:15:00	0.328937	262.215	380.729
2012-05-18	15:20:00	0.329003	262.204	380.252
2012-05-18	15:25:00	0.329069	262.17	380.174
2012-05-18	15:30:00	0.329135	262.272	380.056
2012-05-18	15:35:00	0.326669	262.317	380.334
2012-05-18	15:40:00	0.32749	262.17	380.215
2012-05-18	15:45:00	0.329135	261.954	379.9
2012-05-18	15:50:00	0.330781	261.625	379.94
2012-05-18	15:55:00	0.331606	261.807	379.94
2012-05-18	16:00:00	0.329135	261.659	379.742
2012-05-18	16:05:00	0.331606	261.727	379.742
2012-05-18	16:10:00	0.328312	261.795	379.742
2012-05-18	16:15:00	0.32749	261.455	379.504
2012-05-18	16:20:00	0.329958	261.206	379.504
2012-05-18	16:25:00	0.329958	261.353	379.108
2012-05-18	16:30:00	0.331606	261.33	379.424
2012-05-18	16:35:00	0.331606	261.444	379.424
2012-05-18	16:40:00	0.334081	260.185	379.383
2012-05-18	16:45:00	0.334081	260.367	379.185
2012-05-18	16:50:00	0.335735	260.503	379.343
2012-05-18	16:55:00	0.33243	260.605	379.145
2012-05-18	17:00:00	0.333256	260.582	379.383
2012-05-18	17:05:00	0.33243	260.094	379.383
2012-05-18	17:10:00	0.333256	260.162	379.541
2012-05-18	17:15:00	0.335735	259.845	379.383
2012-05-18	17:20:00	0.336562	259.947	379.226
2012-05-18	17:25:00	0.336562	260.026	379.185
2012-05-18	17:30:00	0.338219	259.981	379.028
2012-05-18	17:35:00	0.33739	259.811	378.987
2012-05-18	17:40:00	0.335735	259.902	379.028
2012-05-18	17:45:00	0.33739	259.652	378.987
2012-05-18	17:50:00	0.334908	259.924	378.789
2012-05-18	17:55:00	0.335735	259.652	378.749
2012-05-18	18:00:00	0.334081	257.328	378.551
2012-05-18	18:05:00	0.334081	257.35	378.393
2012-05-18	18:10:00	0.334081	257.656	378.789
2012-05-18	18:15:00	0.334908	257.747	378.591
2012-05-18	18:20:00	0.334908	257.963	378.393
2012-05-18	18:25:00	0.334908	256.976	378.393
2012-05-18	18:30:00	0.336562	256.84	378.551
2012-05-18	18:35:00	0.334908	257.895	378.551
2012-05-18	18:40:00	0.334081	258.019	378.551
2012-05-18	18:45:00	0.334081	258.586	378.551
2012-05-18	18:50:00	0.33243	258.507	378.155
2012-05-18	18:55:00	0.335735	258.824	378.469
2012-05-18	19:00:00	0.333256	259.029	377.956
2012-05-18	19:05:00	0.331606	259.085	378.23
2012-05-18	19:10:00	0.334081	259.142	378.032
2012-05-18	19:15:00	0.334081	259.391	377.793
2012-05-18	19:20:00	0.334081	259.312	378.108
2012-05-18	19:25:00	0.334081	259.641	377.868
2012-05-18	19:30:00	0.334908	260.015	378.026
2012-05-18	19:35:00	0.335735	260.026	378.143
2012-05-18	19:40:00	0.335735	260.174	378.102
2012-05-18	19:45:00	0.335735	259.879	377.862
2012-05-18	19:50:00	0.33739	259.369	377.663
2012-05-18	19:55:00	0.336562	259.698	377.979
2012-05-18	20:00:00	0.336562	260.174	378.137
2012-05-18	20:05:00	0.334908	260.333	377.738
2012-05-18	20:10:00	0.334908	260.457	378.014
2012-05-18	20:15:00	0.334908	260.14	377.814
2012-05-18	20:20:00	0.334908	260.763	377.973
2012-05-18	20:25:00	0.33243	261.081	377.931
2012-05-18	20:30:00	0.334081	261.523	378.408
2012-05-18	20:35:00	0.334081	262.238	377.849
2012-05-18	20:40:00	0.334081	262.612	377.766
2012-05-18	20:45:00	0.334081	262.737	377.766
2012-05-18	20:50:00	0.335735	263.031	377.842
2012-05-18	20:55:00	0.334081	263.167	378.402
2012-05-18	21:00:00	0.334081	263.553	378.32
2012-05-18	21:05:00	0.334081	263.406	378.52
2012-05-18	21:10:00	0.33243	263.474	378.279
2012-05-18	21:15:00	0.335735	263.53	378.237
2012-05-18	21:20:00	0.334081	262.351	378.356
2012-05-18	21:25:00	0.334081	262.566	378.314
2012-05-18	21:30:00	0.33243	263.133	378.273
2012-05-18	21:35:00	0.33243	263.496	378.391
2012-05-18	21:40:00	0.333256	263.802	378.712
2012-05-18	21:45:00	0.331606	264.165	378.35
2012-05-18	21:50:00	0.334081	264.517	378.226
2012-05-18	21:55:00	0.333256	264.97	378.386
2012-05-18	22:00:00	0.334081	265.379	378.95
2012-05-18	22:05:00	0.331606	265.707	379.069
2012-05-18	22:10:00	0.334908	266.49	379.028
2012-05-18	22:15:00	0.334081	267.805	379.028
2012-05-18	22:20:00	0.334081	267.749	379.107
2012-05-18	22:25:00	0.334081	268.463	379.268
2012-05-18	22:30:00	0.335735	268.69	379.227
2012-05-18	22:35:00	0.33739	267.975	379.347
2012-05-18	22:40:00	0.334908	268.497	379.508
2012-05-18	22:45:00	0.334908	268.985	379.467
2012-05-18	22:50:00	0.33243	269.2	379.467
2012-05-18	22:55:00	0.33243	269.347	379.952
2012-05-18	23:00:00	0.334081	269.291	379.546
2012-05-18	23:05:00	0.334081	269.483	379.708
2012-05-18	23:10:00	0.334081	269.654	379.626
2012-05-18	23:15:00	0.331606	269.427	379.95
2012-05-18	23:20:00	0.333256	269.529	379.868
2012-05-18	23:25:00	0.333256	269.892	379.664
2012-05-18	23:30:00	0.334081	268.78	379.623
2012-05-18	23:35:00	0.33243	269.121	379.582
2012-05-18	23:40:00	0.33243	269.506	379.703
2012-05-18	23:45:00	0.334081	269.948	379.457
2012-05-18	23:50:00	0.33243	270.368	379.946
2012-05-18	23:55:00	0.334081	270.152	379.742
2012-05-19	00:00:00	0.334908	269.597	379.863
2012-05-19	00:05:00	0.334908	269.903	379.617
2012-05-19	00:10:00	0.334081	269.824	379.822
2012-05-19	00:15:00	0.334081	269.914	379.739
2012-05-19	00:20:00	0.335735	270.504	379.902
2012-05-19	00:25:00	0.334081	269.96	379.861
2012-05-19	00:30:00	0.333256	270.028	379.778
2012-05-19	00:35:00	0.336562	270.629	379.736
2012-05-19	00:40:00	0.335735	270.413	379.531
2012-05-19	00:45:00	0.335735	270.844	379.695
2012-05-19	00:50:00	0.33739	270.47	379.817
2012-05-19	00:55:00	0.33739	271.037	379.775
2012-05-19	01:00:00	0.33739	269.722	379.528
2012-05-19	01:05:00	0.339048	270.221	379.856
2012-05-19	01:10:00	0.339048	270.459	380.021
2012-05-19	01:15:00	0.339048	270.459	379.815
2012-05-19	01:20:00	0.33739	270.606	379.773
2012-05-19	01:25:00	0.339048	270.787	379.648
2012-05-19	01:30:00	0.338219	271.298	379.235
2012-05-19	01:35:00	0.338219	271.139	379.399
2012-05-19	01:40:00	0.338219	271.4	379.522
2012-05-19	01:45:00	0.338219	271.23	379.48
2012-05-19	01:50:00	0.339048	270.255	379.438
2012-05-19	01:55:00	0.338219	270.799	379.561
2012-05-19	02:00:00	0.338219	271.196	379.312
2012-05-19	02:05:00	0.338219	271.014	379.477
2012-05-19	02:10:00	0.338219	271.139	379.062
2012-05-19	02:15:00	0.339877	271.434	379.973
2012-05-19	02:20:00	0.339877	271.661	380.138
2012-05-19	02:25:00	0.339877	271.094	380.47
2012-05-19	02:30:00	0.336562	271.32	380.262
2012-05-19	02:35:00	0.338219	271.026	380.428
2012-05-19	02:40:00	0.338219	271.377	380.386
2012-05-19	02:45:00	0.339048	271.74	380.511
2012-05-19	02:50:00	0.338219	271.547	380.719
2012-05-19	02:55:00	0.336562	271.627	380.261
2012-05-19	03:00:00	0.336562	271.808	380.427
2012-05-19	03:05:00	0.334908	271.252	380.968
2012-05-19	03:10:00	0.33739	271.661	380.968
2012-05-19	03:15:00	0.338219	271.808	380.968
2012-05-19	03:20:00	0.335735	272.341	380.718
2012-05-19	03:25:00	0.335735	272.307	380.718
2012-05-19	03:30:00	0.334908	272.386	380.885
2012-05-19	03:35:00	0.336562	272.432	380.676
2012-05-19	03:40:00	0.335735	272.522	381.219
2012-05-19	03:45:00	0.335735	271.944	381.177
2012-05-19	03:50:00	0.335735	271.638	381.386
2012-05-19	03:55:00	0.33739	271.502	380.968
2012-05-19	04:00:00	0.33739	272.386	381.135
2012-05-19	04:05:00	0.33739	272.035	381.135
2012-05-19	04:10:00	0.336562	272.636	381.679
2012-05-19	04:15:00	0.33739	272.658	381.638
2012-05-19	04:20:00	0.338219	272.715	381.47
2012-05-19	04:25:00	0.338219	272.398	381.429
2012-05-19	04:30:00	0.339048	272.375	381.219
2012-05-19	04:35:00	0.339048	272.228	381.219
2012-05-19	04:40:00	0.339048	272.228	381.429
2012-05-19	04:45:00	0.338219	272.33	381.596
2012-05-19	04:50:00	0.338219	272.137	381.847
2012-05-19	04:55:00	0.339877	270.776	382.224
2012-05-19	05:00:00	0.338219	271.184	382.056
2012-05-19	05:05:00	0.33739	271.071	382.224
2012-05-19	05:10:00	0.339048	271.479	382.434
2012-05-19	05:15:00	0.339048	269.551	382.434
2012-05-19	05:20:00	0.340708	270.481	382.434
2012-05-19	05:25:00	0.339877	271.184	382.434
2012-05-19	05:30:00	0.339048	271.094	382.643
2012-05-19	05:35:00	0.339048	270.606	382.643
2012-05-19	05:40:00	0.33739	270.13	382.684
2012-05-19	05:45:00	0.339877	270.753	382.684
2012-05-19	05:50:00	0.339048	271.06	382.893
2012-05-19	05:55:00	0.33739	270.833	382.934
2012-05-19	06:00:00	0.335735	270.958	382.934
2012-05-19	06:05:00	0.336562	271.252	383.143
2012-05-19	06:10:00	0.338219	271.491	383.353
2012-05-19	06:15:00	0.335735	271.819	383.057
2012-05-19	06:20:00	0.335735	271.627	383.057
2012-05-19	06:25:00	0.334908	271.593	383.098
2012-05-19	06:30:00	0.338219	270.005	383.515
2012-05-19	06:35:00	0.336562	269.733	383.179
2012-05-19	06:40:00	0.336562	269.88	383.22
2012-05-19	06:45:00	0.334908	270.118	383.261
2012-05-19	06:50:00	0.334908	270.118	383.134
2012-05-19	06:55:00	0.335735	269.722	383.55
2012-05-19	07:00:00	0.335735	269.914	383.342
2012-05-19	07:05:00	0.334081	269.676	383.383
2012-05-19	07:10:00	0.334081	269.551	383.423
2012-05-19	07:15:00	0.333256	270.039	383.423
2012-05-19	07:20:00	0.334081	270.186	383.504
2012-05-19	07:25:00	0.331606	270.742	383.504
2012-05-19	07:30:00	0.330781	270.277	383.545
2012-05-19	07:35:00	0.329958	269.892	383.585
2012-05-19	07:40:00	0.329135	270.357	383.251
2012-05-19	07:45:00	0.32749	270.572	383.458
2012-05-19	07:50:00	0.329135	270.47	383.539
2012-05-19	07:55:00	0.329135	270.232	383.453
2012-05-19	08:00:00	0.329135	270.016	383.493
2012-05-19	08:05:00	0.330781	269.948	383.907
2012-05-19	08:10:00	0.329958	270.538	383.614
2012-05-19	08:15:00	0.329958	270.039	383.321
2012-05-19	08:20:00	0.328312	269.846	383.774
2012-05-19	08:25:00	0.329958	269.801	383.482
2012-05-19	08:30:00	0.329135	269.688	383.562
2012-05-19	08:35:00	0.329135	269.211	383.477
2012-05-19	08:40:00	0.32749	268.871	383.391
2012-05-19	08:45:00	0.330781	269.109	383.471
2012-05-19	08:50:00	0.329958	269.268	383.426
2012-05-19	08:55:00	0.328312	268.985	383.341
2012-05-19	09:00:00	0.329135	268.576	383.585
2012-05-19	09:05:00	0.329135	268.678	383.5
2012-05-19	09:10:00	0.328312	268.656	383.54
2012-05-19	09:15:00	0.326669	268.61	383.659
2012-05-19	09:20:00	0.329958	268.089	383.902
2012-05-19	09:25:00	0.328312	267.919	384.224
2012-05-19	09:30:00	0.328312	267.862	384.099
2012-05-19	09:35:00	0.32749	267.703	384.584
2012-05-19	09:40:00	0.32749	266.83	384.459
2012-05-19	09:45:00	0.32749	267.023	384.335
2012-05-19	09:50:00	0.326669	267.011	384.007
2012-05-19	09:55:00	0.328312	266.547	383.72
2012-05-19	10:00:00	0.325848	266.172	383.76
2012-05-19	10:05:00	0.32749	265.481	384.079
2012-05-19	10:10:00	0.325027	265.05	383.793
2012-05-19	10:15:00	0.326669	265.56	383.871
2012-05-19	10:20:00	0.325027	265.379	383.787
2012-05-19	10:25:00	0.325848	265.084	383.703
2012-05-19	10:30:00	0.32749	264.868	383.781
2012-05-19	10:35:00	0.324208	264.573	383.535
2012-05-19	10:40:00	0.325027	264.313	383.652
2012-05-19	10:45:00	0.325027	263.961	383.891
2012-05-19	10:50:00	0.325027	263.451	383.647
2012-05-19	10:55:00	0.325848	262.952	383.524
2012-05-19	11:00:00	0.326669	262.702	383.48
2012-05-19	11:05:00	0.325848	262.6	383.718
2012-05-19	11:10:00	0.323388	262.385	383.674
2012-05-19	11:15:00	0.32257	262.374	383.713
2012-05-19	11:20:00	0.324208	262.136	383.47
2012-05-19	11:25:00	0.325848	261.671	383.867
2012-05-19	11:30:00	0.323388	261.761	383.426
2012-05-19	11:35:00	0.32257	261.432	383.822
2012-05-19	11:40:00	0.320934	261.092	383.74
2012-05-19	11:45:00	0.321752	260.854	383.976
2012-05-19	11:50:00	0.321752	260.344	384.053
2012-05-19	11:55:00	0.320934	260.23	383.893
2012-05-19	12:00:00	0.320117	260.242	383.931
2012-05-19	12:05:00	0.320117	259.754	383.81
2012-05-19	12:10:00	0.317669	259.902	384.046
2012-05-19	12:15:00	0.321752	259.607	383.766
2012-05-19	12:20:00	0.317669	259.414	383.646
2012-05-19	12:25:00	0.317669	259.017	383.919
2012-05-19	12:30:00	0.316854	258.722	384.154
2012-05-19	12:35:00	0.317669	258.099	383.875
2012-05-19	12:40:00	0.316854	258.076	383.913
2012-05-19	12:45:00	0.315226	257.747	383.755
2012-05-19	12:50:00	0.315226	257.396	383.869
2012-05-19	12:55:00	0.313601	257.044	383.591
2012-05-19	13:00:00	0.311166	257.033	383.629
2012-05-19	13:05:00	0.311166	256.636	383.743
2012-05-19	13:10:00	0.311977	256.466	383.586
2012-05-19	13:15:00	0.311977	255.967	383.624
2012-05-19	13:20:00	0.314413	255.105	383.542
2012-05-19	13:25:00	0.315226	255.139	383.58
2012-05-19	13:30:00	0.313601	254.663	383.656
2012-05-19	13:35:00	0.313601	254.629	383.732
2012-05-19	13:40:00	0.313601	253.722	383.262
2012-05-19	13:45:00	0.314413	252.86	383.845
2012-05-19	13:50:00	0.313601	252.758	383.883
2012-05-19	13:55:00	0.311166	252.69	383.802
2012-05-19	14:00:00	0.314413	252.656	383.996
2012-05-19	14:05:00	0.313601	253.858	383.839
2012-05-19	14:10:00	0.314413	253.824	383.877
2012-05-19	14:15:00	0.313601	254.028	383.796
2012-05-19	14:20:00	0.313601	253.631	383.602
2012-05-19	14:25:00	0.311977	252.372	383.796
2012-05-19	14:30:00	0.311977	252.44	383.833
2012-05-19	14:35:00	0.311977	252.69	384.221
2012-05-19	14:40:00	0.312789	252.406	383.908
2012-05-19	14:45:00	0.313601	252.168	383.908
2012-05-19	14:50:00	0.311977	252.395	383.946
2012-05-19	14:55:00	0.311977	252.599	384.295
2012-05-19	15:00:00	0.311166	252.792	384.333
2012-05-19	15:05:00	0.311977	252.894	384.682
2012-05-19	15:10:00	0.311166	253.007	384.563
2012-05-19	15:15:00	0.311977	253.155	384.72
2012-05-19	15:20:00	0.311977	252.792	384.757
2012-05-19	15:25:00	0.311977	252.701	384.95
2012-05-19	15:30:00	0.312789	253.268	-0.999
2012-05-19	15:35:00	0.311977	253.2	-0.999
2012-05-19	15:40:00	0.311166	253.053	-0.999
2012-05-19	15:45:00	0.311977	253.234	389.309
2012-05-19	15:50:00	0.312789	253.03	388.695
2012-05-19	15:55:00	0.315226	252.644	388.344
2012-05-19	16:00:00	0.313601	252.61	388.501
2012-05-19	16:05:00	0.311977	252.61	388.501
2012-05-19	16:10:00	0.312789	252.327	388.695
2012-05-19	16:15:00	0.312789	252.633	388.695
2012-05-19	16:20:00	0.311977	252.678	388.695
2012-05-19	16:25:00	0.312789	252.497	388.537
2012-05-19	16:30:00	0.311977	252.554	388.695
2012-05-19	16:35:00	0.314413	252.712	388.695
2012-05-19	16:40:00	0.312789	252.905	388.695
2012-05-19	16:45:00	0.31604	252.883	388.537
2012-05-19	16:50:00	0.314413	252.338	388.888
2012-05-19	16:55:00	0.314413	252.395	388.537
2012-05-19	17:00:00	0.31604	252.565	388.888
2012-05-19	17:05:00	0.31604	252.826	388.695
2012-05-19	17:10:00	0.315226	252.905	388.695
2012-05-19	17:15:00	0.31604	252.644	389.01
2012-05-19	17:20:00	0.31604	253.053	389.01
2012-05-19	17:25:00	0.315226	253.438	388.817
2012-05-19	17:30:00	0.312383	252.712	388.975
2012-05-19	17:35:00	0.309546	252.849	389.133
2012-05-19	17:40:00	0.306716	253.098	388.781
2012-05-19	17:45:00	0.303893	253.053	388.939
2012-05-19	17:50:00	0.301077	253.642	389.256
2012-05-19	17:55:00	0.298269	253.109	389.062
2012-05-19	18:00:00	0.299873	253.404	389.027
2012-05-19	18:05:00	0.299873	253.518	389.185
2012-05-19	18:10:00	0.301479	252.905	389.185
2012-05-19	18:15:00	0.299873	253.529	389.185
2012-05-19	18:20:00	0.301479	253.699	389.114
2012-05-19	18:25:00	0.299873	253.347	389.114
2012-05-19	18:30:00	0.301479	253.064	389.079
2012-05-19	18:35:00	0.300676	253.563	389.043
2012-05-19	18:40:00	0.301479	253.812	389.043
2012-05-19	18:45:00	0.301479	254.175	389.361
2012-05-19	18:50:00	0.299873	254.028	389.325
2012-05-19	18:55:00	0.301479	254.368	389.29
2012-05-19	19:00:00	0.301479	254.663	389.06
2012-05-19	19:05:00	0.301479	254.005	388.706
2012-05-19	19:10:00	0.301479	253.574	389.183
2012-05-19	19:15:00	0.303088	253.767	389.147
2012-05-19	19:20:00	0.301479	253.756	388.953
2012-05-19	19:25:00	0.303088	253.325	388.917
2012-05-19	19:30:00	0.303088	253.631	389.2
2012-05-19	19:35:00	0.302283	253.381	389.359
2012-05-19	19:40:00	0.303088	253.96	388.969
2012-05-19	19:45:00	0.303088	254.697	388.579
2012-05-19	19:50:00	0.303088	254.47	389.057
2012-05-19	19:55:00	0.304699	254.447	389.021
2012-05-19	20:00:00	0.305506	254.708	389.145
2012-05-19	20:05:00	0.304699	254.64	389.11
2012-05-19	20:10:00	0.304699	254.776	389.074
2012-05-19	20:15:00	0.304699	254.754	389.358
2012-05-19	20:20:00	0.306313	254.901	389.162
2012-05-19	20:25:00	0.305506	254.969	389.447
2012-05-19	20:30:00	0.303893	255.082	389.251
2012-05-19	20:35:00	0.305506	255.252	389.019
2012-05-19	20:40:00	0.305506	254.901	388.983
2012-05-19	20:45:00	0.305506	254.731	389.501
2012-05-19	20:50:00	0.304699	253.892	389.268
2012-05-19	20:55:00	0.305506	254.878	389.232
2012-05-19	21:00:00	0.305506	255.139	389.16
2012-05-19	21:05:00	0.305506	255.593	389.321
2012-05-19	21:10:00	0.305506	255.275	389.088
2012-05-19	21:15:00	0.305506	255.649	389.016
2012-05-19	21:20:00	0.30712	255.888	389.177
2012-05-19	21:25:00	0.307928	255.865	389.339
2012-05-19	21:30:00	0.30712	256.307	388.944
2012-05-19	21:35:00	0.308737	256.375	389.033
2012-05-19	21:40:00	0.308737	256.466	389.194
2012-05-19	21:45:00	0.30712	256.409	389.32
2012-05-19	21:50:00	0.308737	256.647	388.924
2012-05-19	21:55:00	0.308737	257.123	389.086
2012-05-19	22:00:00	0.308737	257.123	389.175
2012-05-19	22:05:00	0.308737	257.101	389.337
2012-05-19	22:10:00	0.310356	257.203	389.5
2012-05-19	22:15:00	0.308737	257.192	389.626
2012-05-19	22:20:00	0.310356	257.452	389.391
2012-05-19	22:25:00	0.311166	257.362	389.391
2012-05-19	22:30:00	0.309546	257.577	389.68
2012-05-19	22:35:00	0.311166	257.509	389.843
2012-05-19	22:40:00	0.311166	257.418	389.608
2012-05-19	22:45:00	0.311977	257.339	389.735
2012-05-19	22:50:00	0.309546	256.42	389.698
2012-05-19	22:55:00	0.311166	257.294	389.862
2012-05-19	23:00:00	0.312789	257.554	389.789
2012-05-19	23:05:00	0.313601	257.804	389.917
2012-05-19	23:10:00	0.313601	257.316	389.717
2012-05-19	23:15:00	0.311977	256.148	389.844
2012-05-19	23:20:00	0.313601	256.681	390.172
2012-05-19	23:25:00	0.311977	256.602	389.972
2012-05-19	23:30:00	0.313601	256.08	390.263
2012-05-19	23:35:00	0.313601	256.262	390.027
2012-05-19	23:40:00	0.313601	256.749	390.355
2012-05-19	23:45:00	0.313601	257.021	390.319
2012-05-19	23:50:00	0.315226	257.622	390.283
2012-05-19	23:55:00	0.314413	257.849	390.082
2012-05-20	00:00:00	0.314413	257.736	390.375
2012-05-20	00:05:00	0.314413	257.554	390.54
2012-05-20	00:10:00	0.314413	257.781	390.669
2012-05-20	00:15:00	0.314413	257.781	390.633
2012-05-20	00:20:00	0.315226	257.089	390.23
2012-05-20	00:25:00	0.314413	257.509	390.395
2012-05-20	00:30:00	0.314413	257.759	390.69
2012-05-20	00:35:00	0.314413	257.18	390.855
2012-05-20	00:40:00	0.31604	257.532	390.985
2012-05-20	00:45:00	0.31604	258.371	390.783
2012-05-20	00:50:00	0.314413	258.348	390.912
2012-05-20	00:55:00	0.314413	257.498	390.71
2012-05-20	01:00:00	0.315226	257.6	391.208
2012-05-20	01:05:00	0.315226	258.076	391.208
2012-05-20	01:10:00	0.315226	258.654	390.767
2012-05-20	01:15:00	0.315226	258.575	391.1
2012-05-20	01:20:00	0.315226	259.097	391.064
2012-05-20	01:25:00	0.315226	259.437	391.027
2012-05-20	01:30:00	0.315226	259.131	391.027
2012-05-20	01:35:00	0.315226	259.312	391.325
2012-05-20	01:40:00	0.315226	259.119	391.492
2012-05-20	01:45:00	0.315226	259.21	391.288
2012-05-20	01:50:00	0.31604	259.641	391.419
2012-05-20	01:55:00	0.314413	259.822	391.383
2012-05-20	02:00:00	0.31604	259.459	391.383
2012-05-20	02:05:00	0.315226	258.972	391.55
2012-05-20	02:10:00	0.316854	258.246	391.682
2012-05-20	02:15:00	0.316854	258.609	391.645
2012-05-20	02:20:00	0.316854	258.995	391.813
2012-05-20	02:25:00	0.318484	259.55	391.609
2012-05-20	02:30:00	0.317669	259.834	391.945
2012-05-20	02:35:00	0.3193	259.834	391.909
2012-05-20	02:40:00	0.317669	259.675	392.413
2012-05-20	02:45:00	0.3193	259.992	391.873
2012-05-20	02:50:00	0.318484	260.094	392.005
2012-05-20	02:55:00	0.320117	260.128	391.968
2012-05-20	03:00:00	0.318484	259.958	392.341
2012-05-20	03:05:00	0.318484	260.004	392.137
2012-05-20	03:10:00	0.318484	259.527	392.101
2012-05-20	03:15:00	0.3193	259.709	392.101
2012-05-20	03:20:00	0.3193	259.947	392.438
2012-05-20	03:25:00	0.317669	260.174	392.197
2012-05-20	03:30:00	0.3193	259.936	392.402
2012-05-20	03:35:00	0.320934	259.63	392.704
2012-05-20	03:40:00	0.3193	258.824	392.294
2012-05-20	03:45:00	0.317669	258.643	392.463
2012-05-20	03:50:00	0.317669	258.7	392.668
2012-05-20	03:55:00	0.318484	258.915	392.427
2012-05-20	04:00:00	0.3193	257.997	392.632
2012-05-20	04:05:00	0.318484	258.178	392.427
2012-05-20	04:10:00	0.3193	257.849	392.427
2012-05-20	04:15:00	0.320117	258.734	392.765
2012-05-20	04:20:00	0.317669	258.983	392.935
2012-05-20	04:25:00	0.317669	260.117	392.935
2012-05-20	04:30:00	0.317669	257.52	392.765
2012-05-20	04:35:00	0.318484	258.96	392.935
2012-05-20	04:40:00	0.318484	259.766	392.935
2012-05-20	04:45:00	0.318484	259.017	392.729
2012-05-20	04:50:00	0.316854	259.357	393.105
2012-05-20	04:55:00	0.317669	260.004	392.765
2012-05-20	05:00:00	0.317669	259.879	393.141
2012-05-20	05:05:00	0.320117	260.196	392.935
2012-05-20	05:10:00	0.318484	260.367	393.31
2012-05-20	05:15:00	0.316854	260.99	393.141
2012-05-20	05:20:00	0.3193	260.843	393.141
2012-05-20	05:25:00	0.317669	260.525	393.31
2012-05-20	05:30:00	0.316854	260.548	393.552
2012-05-20	05:35:00	0.316854	260.707	393.176
2012-05-20	05:40:00	0.317669	260.605	392.837
2012-05-20	05:45:00	0.317669	260.809	393.382
2012-05-20	05:50:00	0.31604	260.503	393.588
2012-05-20	05:55:00	0.31604	261.24	393.793
2012-05-20	06:00:00	0.31604	261.342	393.453
2012-05-20	06:05:00	0.315226	261.104	393.999
2012-05-20	06:10:00	0.31604	261.183	393.489
2012-05-20	06:15:00	0.318484	261.33	393.489
2012-05-20	06:20:00	0.318484	261.682	393.659
2012-05-20	06:25:00	0.316854	262.011	393.489
2012-05-20	06:30:00	0.316854	261.773	393.694
2012-05-20	06:35:00	0.316854	262.079	393.694
2012-05-20	06:40:00	0.31604	261.999	393.9
2012-05-20	06:45:00	0.316854	261.512	393.9
2012-05-20	06:50:00	0.3193	261.478	393.801
2012-05-20	06:55:00	0.317669	261.637	393.631
2012-05-20	07:00:00	0.317669	261.308	393.631
2012-05-20	07:05:00	0.31604	261.648	394.041
2012-05-20	07:10:00	0.31604	261.002	393.872
2012-05-20	07:15:00	0.316854	260.911	393.942
2012-05-20	07:20:00	0.316854	261.115	393.773
2012-05-20	07:25:00	0.316854	261.262	393.978
2012-05-20	07:30:00	0.316854	260.571	393.809
2012-05-20	07:35:00	0.313601	260.276	393.844
2012-05-20	07:40:00	0.31604	260.287	393.71
2012-05-20	07:45:00	0.317669	260.31	393.781
2012-05-20	07:50:00	0.316854	260.514	393.648
2012-05-20	07:55:00	0.318484	260.378	393.382
2012-05-20	08:00:00	0.317669	259.788	393.417
2012-05-20	08:05:00	0.317669	260.208	393.453
2012-05-20	08:10:00	0.316854	259.493	393.558
2012-05-20	08:15:00	0.31604	259.584	393.594
2012-05-20	08:20:00	0.317669	259.267	393.496
2012-05-20	08:25:00	0.313601	259.176	393.699
2012-05-20	08:30:00	0.314413	260.378	393.399
2012-05-20	08:35:00	0.318484	260.446	392.934
2012-05-20	08:40:00	0.316854	260.355	393.206
2012-05-20	08:45:00	0.315226	259.641	393.075
2012-05-20	08:50:00	0.317669	260.412	393.312
2012-05-20	08:55:00	0.317669	260.265	392.813
2012-05-20	09:00:00	0.3193	260.276	393.049
2012-05-20	09:05:00	0.31604	260.219	393.049
2012-05-20	09:10:00	0.317669	260.015	392.953
2012-05-20	09:15:00	0.315226	259.267	392.893
2012-05-20	09:20:00	0.316854	259.561	393.164
2012-05-20	09:25:00	0.31604	259.346	392.703
2012-05-20	09:30:00	0.316854	258.96	392.643
2012-05-20	09:35:00	0.31604	258.926	392.583
2012-05-20	09:40:00	0.3193	257.974	392.196
2012-05-20	09:45:00	0.3193	257.951	392.137
2012-05-20	09:50:00	0.320117	257.656	392.172
2012-05-20	09:55:00	0.316854	257.01	392.079
2012-05-20	10:00:00	0.316854	256.897	392.021
2012-05-20	10:05:00	0.320117	256.659	392.289
2012-05-20	10:10:00	0.323388	256.171	391.963
2012-05-20	10:15:00	0.318484	254.856	391.998
2012-05-20	10:20:00	0.312789	254.935	391.708
2012-05-20	10:25:00	0.313601	254.232	391.489
2012-05-20	10:30:00	0.317669	254.561	391.27
2012-05-20	10:35:00	0.316854	254.345	391.375
2012-05-20	10:40:00	0.318484	254.549	391.319
2012-05-20	10:45:00	0.317669	254.776	391.102
2012-05-20	10:50:00	0.318484	254.323	390.921
2012-05-20	10:55:00	0.317669	254.3	390.706
2012-05-20	11:00:00	0.315226	254.277	391.005
2012-05-20	11:05:00	0.313601	254.617	390.402
2012-05-20	11:10:00	0.318484	254.583	390.825
2012-05-20	11:15:00	0.316854	253.892	390.825
2012-05-20	11:20:00	0.31604	253.359	390.736
2012-05-20	11:25:00	0.315226	253.03	390.487
2012-05-20	11:30:00	0.316854	252.86	390.433
2012-05-20	11:35:00	0.314413	252.44	390.414
2012-05-20	11:40:00	0.314413	251.034	390.203
2012-05-20	11:45:00	0.320117	250.433	390.149
2012-05-20	11:50:00	0.31604	250.841	390.096
2012-05-20	11:55:00	0.314413	249.367	390.165
2012-05-20	12:00:00	0.31604	248.812	389.852
2012-05-20	12:05:00	0.31604	248.222	389.764
2012-05-20	12:10:00	0.312789	248.506	389.99
2012-05-20	12:15:00	0.312789	248.88	389.521
2012-05-20	12:20:00	0.311977	248.596	389.66
2012-05-20	12:25:00	0.314413	247.814	389.452
2012-05-20	12:30:00	0.315226	247.417	389.591
2012-05-20	12:35:00	0.312789	247.338	389.349
2012-05-20	12:40:00	0.31604	246.986	389.229
2012-05-20	12:45:00	0.314413	246.975	389.178
2012-05-20	12:50:00	0.311977	246.635	389.058
2012-05-20	12:55:00	0.312789	246.272	389.162
2012-05-20	13:00:00	0.311977	246.215	389.076
2012-05-20	13:05:00	0.309546	245.977	389.026
2012-05-20	13:10:00	0.311977	245.954	388.822
2012-05-20	13:15:00	0.311166	245.671	388.925
2012-05-20	13:20:00	0.312789	245.41	388.722
2012-05-20	13:25:00	0.311977	246.045	388.486
2012-05-20	13:30:00	0.314413	245.659	388.402
2012-05-20	13:35:00	0.311166	244.786	388.471
2012-05-20	13:40:00	0.313601	243.856	388.422
2012-05-20	13:45:00	0.313601	243.754	388.339
2012-05-20	13:50:00	0.311977	243.777	388.256
2012-05-20	13:55:00	0.314413	243.301	388.29
2012-05-20	14:00:00	0.314413	242.972	388.207
2012-05-20	14:05:00	0.313601	243.482	388.393
2012-05-20	14:10:00	0.312789	243.505	387.973
2012-05-20	14:15:00	0.315226	243.607	388.159
2012-05-20	14:20:00	0.314413	242.881	388.193
2012-05-20	14:25:00	0.311977	242.779	388.227
2012-05-20	14:30:00	0.313601	242.337	388.261
2012-05-20	14:35:00	0.313601	242.269	388.145
2012-05-20	14:40:00	0.313601	242.394	388.145
2012-05-20	14:45:00	0.314413	242.053	388.145
2012-05-20	14:50:00	0.314413	242.065	387.994
2012-05-20	14:55:00	0.312789	242.053	387.994
2012-05-20	15:00:00	0.312789	241.486	387.994
2012-05-20	15:05:00	0.313601	241.691	388.028
2012-05-20	15:10:00	0.312789	240.704	388.097
2012-05-20	15:15:00	0.313601	240.08	387.946
2012-05-20	15:20:00	0.312789	239.615	387.796
2012-05-20	15:25:00	0.311977	239.423	387.98
2012-05-20	15:30:00	0.314413	238.538	387.864
2012-05-20	15:35:00	0.313601	238.221	387.864
2012-05-20	15:40:00	0.313601	238.856	387.864
2012-05-20	15:45:00	0.311977	239.23	387.933
2012-05-20	15:50:00	0.313601	239.207	387.817
2012-05-20	15:55:00	0.313601	239.094	387.517
2012-05-20	16:00:00	0.312789	239.434	387.402
2012-05-20	16:05:00	0.313601	239.978	387.585
2012-05-20	16:10:00	0.313601	239.899	387.436
2012-05-20	16:15:00	0.311977	239.468	387.436
2012-05-20	16:20:00	0.313601	239.842	387.62
2012-05-20	16:25:00	0.312789	240.216	386.988
2012-05-20	16:30:00	0.311977	239.207	387.286
2012-05-20	16:35:00	0.312789	239.287	387.171
2012-05-20	16:40:00	0.312789	239.117	386.988
2012-05-20	16:45:00	0.313601	239.355	386.804
2012-05-20	16:50:00	0.313601	239.615	387.068
2012-05-20	16:55:00	0.313601	239.978	386.919
2012-05-20	17:00:00	0.315226	240.126	387.034
2012-05-20	17:05:00	0.314413	240.103	387.333
2012-05-20	17:10:00	0.31604	240.341	386.965
2012-05-20	17:15:00	0.31604	240.681	386.931
2012-05-20	17:20:00	0.311977	240.817	386.746
2012-05-20	17:25:00	0.314413	241.033	386.712
2012-05-20	17:30:00	0.314413	240.409	387.011
2012-05-20	17:35:00	0.314413	240.262	386.792
2012-05-20	17:40:00	0.312789	240.273	387.057
2012-05-20	17:45:00	0.313601	241.044	386.873
2012-05-20	17:50:00	0.314413	241.01	386.838
2012-05-20	17:55:00	0.314413	240.772	386.504
2012-05-20	18:00:00	0.311977	240.613	386.284
2012-05-20	18:05:00	0.311977	240.885	386.249
2012-05-20	18:10:00	0.312789	240.591	386.364
2012-05-20	18:15:00	0.313601	240.749	385.995
2012-05-20	18:20:00	0.313601	239.695	386.11
2012-05-20	18:25:00	0.312789	238.901	386.04
2012-05-20	18:30:00	0.313601	238.969	385.634
2012-05-20	18:35:00	0.311977	238.618	385.599
2012-05-20	18:40:00	0.314413	238.788	385.378
2012-05-20	18:45:00	0.313601	239.343	385.493
2012-05-20	18:50:00	0.312789	239.774	385.422
2012-05-20	18:55:00	0.312789	239.978	385.051
2012-05-20	19:00:00	0.314413	240.557	385.316
2012-05-20	19:05:00	0.314413	239.774	384.909
2012-05-20	19:10:00	0.311166	240.319	384.988
2012-05-20	19:15:00	0.312789	240.761	384.802
2012-05-20	19:20:00	0.314413	240.999	384.694
2012-05-20	19:25:00	0.314413	240.795	384.472
2012-05-20	19:30:00	0.314413	240.965	384.551
2012-05-20	19:35:00	0.316854	239.661	384.479
2012-05-20	19:40:00	0.316854	239.525	384.105
2012-05-20	19:45:00	0.31604	240.092	384.184
2012-05-20	19:50:00	0.31604	240.16	383.773
2012-05-20	19:55:00	0.31604	240.069	383.701
2012-05-20	20:00:00	0.317669	240.001	383.44
2012-05-20	20:05:00	0.317669	239.604	383.706
2012-05-20	20:10:00	0.317669	239.253	383.409
2012-05-20	20:15:00	0.3193	239.479	383.184
2012-05-20	20:20:00	0.320117	239.264	383.262
2012-05-20	20:25:00	0.321752	239.162	382.849
2012-05-20	20:30:00	0.320934	238.799	383.078
2012-05-20	20:35:00	0.3193	238.912	383.156
2012-05-20	20:40:00	0.320934	238.663	382.705
2012-05-20	20:45:00	0.3193	238.606	382.63
2012-05-20	20:50:00	0.320934	238.493	382.367
2012-05-20	20:55:00	0.323388	238.776	382.407
2012-05-20	21:00:00	0.32257	238.595	382.295
2012-05-20	21:05:00	0.324208	237.552	382.183
2012-05-20	21:10:00	0.324208	237.71	382.107
2012-05-20	21:15:00	0.325027	237.393	382.185
2012-05-20	21:20:00	0.325027	237.778	382.072
2012-05-20	21:25:00	0.324208	237.177	381.806
2012-05-20	21:30:00	0.325027	237.121	381.846
2012-05-20	21:35:00	0.323388	237.552	381.923
2012-05-20	21:40:00	0.325027	237.2	381.809
2012-05-20	21:45:00	0.326669	237.234	381.849
2012-05-20	21:50:00	0.328312	236.985	381.581
2012-05-20	21:55:00	0.32749	236.849	381.659
2012-05-20	22:00:00	0.325848	236.032	381.891
2012-05-20	22:05:00	0.326669	236.554	381.776
2012-05-20	22:10:00	0.328312	236.713	381.507
2012-05-20	22:15:00	0.328312	236.701	381.74
2012-05-20	22:20:00	0.330781	236.781	381.47
2012-05-20	22:25:00	0.330781	236.735	381.509
2012-05-20	22:30:00	0.331606	236.962	381.743
2012-05-20	22:35:00	0.33243	237.404	381.472
2012-05-20	22:40:00	0.334081	236.849	381.356
2012-05-20	22:45:00	0.33243	237.506	381.473
2012-05-20	22:50:00	0.334081	237.03	381.357
2012-05-20	22:55:00	0.334081	237.007	381.435
2012-05-20	23:00:00	0.334081	236.996	381.67
2012-05-20	23:05:00	0.334081	237.257	381.593
2012-05-20	23:10:00	0.335735	236.815	381.633
2012-05-20	23:15:00	0.33739	236.52	381.673
2012-05-20	23:20:00	0.33739	237.574	381.595
2012-05-20	23:25:00	0.335735	237.257	381.636
2012-05-20	23:30:00	0.334908	237.801	381.754
2012-05-20	23:35:00	0.338219	237.835	381.637
2012-05-20	23:40:00	0.338219	236.508	381.717
2012-05-20	23:45:00	0.33739	235.443	381.758
2012-05-20	23:50:00	0.339048	234.558	381.679
2012-05-20	23:55:00	0.339048	235.25	381.72
2012-05-21	00:00:00	0.339877	234.989	381.801
2012-05-21	00:05:00	0.340708	233.401	381.364
2012-05-21	00:10:00	0.340708	233.742	381.604
2012-05-21	00:15:00	0.339048	234.808	381.684
2012-05-21	00:20:00	0.339048	235.964	381.964
2012-05-21	00:25:00	0.340708	236.701	381.685
2012-05-21	00:30:00	0.339877	237.393	382.126
2012-05-21	00:35:00	0.340708	235.443	382.008
2012-05-21	00:40:00	0.33739	236.055	381.568
2012-05-21	00:45:00	0.339877	236.667	381.809
2012-05-21	00:50:00	0.339048	236.973	382.091
2012-05-21	00:55:00	0.339877	237.699	381.972
2012-05-21	01:00:00	0.338219	238.742	381.893
2012-05-21	01:05:00	0.339048	238.493	381.975
2012-05-21	01:10:00	0.339877	238.584	381.935
2012-05-21	01:15:00	0.339877	237.926	381.977
2012-05-21	01:20:00	0.340708	237.291	381.897
2012-05-21	01:25:00	0.339048	237.291	382.141
2012-05-21	01:30:00	0.340708	238.187	381.899
2012-05-21	01:35:00	0.339048	238.447	381.981
2012-05-21	01:40:00	0.339877	237.382	381.698
2012-05-21	01:45:00	0.339048	238.232	381.983
2012-05-21	01:50:00	0.339048	238.595	382.066
2012-05-21	01:55:00	0.339048	237.472	382.026
2012-05-21	02:00:00	0.339877	237.665	382.109
2012-05-21	02:05:00	0.338219	238.47	382.028
2012-05-21	02:10:00	0.339877	238.277	382.111
2012-05-21	02:15:00	0.341538	238.221	381.866
2012-05-21	02:20:00	0.339877	238.198	382.154
2012-05-21	02:25:00	0.341538	238.198	382.073
2012-05-21	02:30:00	0.341538	238.232	382.156
2012-05-21	02:35:00	0.340708	238.243	382.116
2012-05-21	02:40:00	0.340708	238.005	381.789
2012-05-21	02:45:00	0.342369	238.005	381.789
2012-05-21	02:50:00	0.340708	238.436	382.037
2012-05-21	02:55:00	0.340708	238.992	382.121
2012-05-21	03:00:00	0.341538	239.026	382.246
2012-05-21	03:05:00	0.340708	237.801	382.371
2012-05-21	03:10:00	0.343201	238.504	382.124
2012-05-21	03:15:00	0.341538	238.776	382.414
2012-05-21	03:20:00	0.341538	239.479	381.96
2012-05-21	03:25:00	0.340708	239.219	381.919
2012-05-21	03:30:00	0.342369	238.697	382.377
2012-05-21	03:35:00	0.344034	239.944	382.295
2012-05-21	03:40:00	0.344866	239.536	382.421
2012-05-21	03:45:00	0.343201	239.604	382.006
2012-05-21	03:50:00	0.342369	239.071	382.09
2012-05-21	03:55:00	0.341538	239.57	382.383
2012-05-21	04:00:00	0.342369	238.686	382.175
2012-05-21	04:05:00	0.342369	238.946	382.134
2012-05-21	04:10:00	0.343201	239.706	382.427
2012-05-21	04:15:00	0.339877	239.786	382.178
2012-05-21	04:20:00	0.341538	239.831	382.345
2012-05-21	04:25:00	0.342369	239.944	382.471
2012-05-21	04:30:00	0.340708	240.33	382.43
2012-05-21	04:35:00	0.341538	240.647	382.389
2012-05-21	04:40:00	0.340708	239.389	382.516
2012-05-21	04:45:00	0.341538	239.366	382.684
2012-05-21	04:50:00	0.343201	240.874	382.643
2012-05-21	04:55:00	0.342369	240.988	382.643
2012-05-21	05:00:00	0.342369	240.613	382.939
2012-05-21	05:05:00	0.342369	239.978	382.729
2012-05-21	05:10:00	0.341538	240.999	382.519
2012-05-21	05:15:00	0.342369	240.885	382.688
2012-05-21	05:20:00	0.341538	241.271	382.815
2012-05-21	05:25:00	0.342369	241.543	382.815
2012-05-21	05:30:00	0.340708	240.965	382.815
2012-05-21	05:35:00	0.339877	241.804	383.194
2012-05-21	05:40:00	0.339048	228.65	383.194
2012-05-21	05:45:00	0.338219	226.416	383.363
2012-05-21	05:50:00	0.338219	226.938	383.194
2012-05-21	05:55:00	0.338219	224.398	383.363
2012-05-21	06:00:00	0.339048	223.786	383.363
2012-05-21	06:05:00	0.339877	225.305	383.363
2012-05-21	06:10:00	0.338219	224.217	383.573
2012-05-21	06:15:00	0.335735	221.983	383.783
2012-05-21	06:20:00	0.339877	222.81	383.993
2012-05-21	06:25:00	0.336562	223.298	384.203
2012-05-21	06:30:00	0.335735	225.838	384.413
2012-05-21	06:35:00	0.336562	230.703	384.623
2012-05-21	06:40:00	0.335735	232.755	384.834
2012-05-21	06:45:00	0.335735	234.626	384.704
2012-05-21	06:50:00	0.334081	236.701	385.124
2012-05-21	06:55:00	0.334081	237.949	384.785
2012-05-21	07:00:00	0.333256	238.073	385.204
2012-05-21	07:05:00	0.333256	239.944	385.244
2012-05-21	07:10:00	0.331606	239.434	385.454
2012-05-21	07:15:00	0.330781	240.421	385.284
2012-05-21	07:20:00	0.331606	241.192	385.364
2012-05-21	07:25:00	0.32749	242.201	385.404
2012-05-21	07:30:00	0.328312	241.509	385.653
2012-05-21	07:35:00	0.329958	242.099	385.315
2012-05-21	07:40:00	0.329958	243.255	385.563
2012-05-21	07:45:00	0.329135	241.94	385.812
2012-05-21	07:50:00	0.329135	242.031	385.682
2012-05-21	07:55:00	0.330781	241.917	385.553
2012-05-21	08:00:00	0.331606	242.087	385.464
2012-05-21	08:05:00	0.330781	243.709	385.504
2012-05-21	08:10:00	0.330781	244.707	385.207
2012-05-21	08:15:00	0.329135	245.206	385.118
2012-05-21	08:20:00	0.330781	245.433	384.99
2012-05-21	08:25:00	0.330781	245.217	385.109
2012-05-21	08:30:00	0.328312	245.24	384.814
2012-05-21	08:35:00	0.329135	245.433	384.48
2012-05-21	08:40:00	0.329958	240.84	384.973
2012-05-21	08:45:00	0.325848	240.999	384.845
2012-05-21	08:50:00	0.328312	241.078	384.552
2012-05-21	08:55:00	0.329958	241.135	384.592
2012-05-21	09:00:00	0.329958	240.466	384.339
2012-05-21	09:05:00	0.326669	239.91	384.047
2012-05-21	09:10:00	0.328312	240.239	384.206
2012-05-21	09:15:00	0.328312	240.591	383.915
2012-05-21	09:20:00	0.329135	240.727	383.704
2012-05-21	09:25:00	0.329958	239.638	383.455
2012-05-21	09:30:00	0.329135	239.468	383.534
2012-05-21	09:35:00	0.329135	238.674	383.083
2012-05-21	09:40:00	0.329958	238.765	383.365
2012-05-21	09:45:00	0.329958	238.232	382.712
2012-05-21	09:50:00	0.328312	238.039	383.36
2012-05-21	09:55:00	0.328312	237.994	383.073
2012-05-21	10:00:00	0.330781	238.232	382.827
2012-05-21	10:05:00	0.330781	238.232	382.907
2012-05-21	10:10:00	0.330781	237.835	382.539
2012-05-21	10:15:00	0.330781	237.461	382.094
2012-05-21	10:20:00	0.331606	237.336	382.052
2012-05-21	10:25:00	0.334908	236.611	381.849
2012-05-21	10:30:00	0.334908	236.486	381.647
2012-05-21	10:35:00	0.330781	235.771	381.486
2012-05-21	10:40:00	0.334908	235.375	381.087
2012-05-21	10:45:00	0.331606	235.068	380.571
2012-05-21	10:50:00	0.334908	235.08	380.73
2012-05-21	10:55:00	0.33739	234.105	380.335
2012-05-21	11:00:00	0.338219	233.39	380.454
2012-05-21	11:05:00	0.33739	234.139	380.613
2012-05-21	11:10:00	0.336562	232.029	380.613
2012-05-21	11:15:00	0.335735	232.154	380.3
2012-05-21	11:20:00	0.333256	231.905	380.498
2012-05-21	11:25:00	0.334081	231.134	380.382
2012-05-21	11:30:00	0.336562	229.762	380.539
2012-05-21	11:35:00	0.334908	230.158	380.384
2012-05-21	11:40:00	0.335735	229.705	380.734
2012-05-21	11:45:00	0.33243	230.589	380.425
2012-05-21	11:50:00	0.331606	229.818	380.581
2012-05-21	11:55:00	0.328312	228.786	380.581
2012-05-21	12:00:00	0.328312	228.333	380.505
2012-05-21	12:05:00	0.328312	227.868	380.775
2012-05-21	12:10:00	0.324208	227.017	380.622
2012-05-21	12:15:00	0.32257	226.949	380.775
2012-05-21	12:20:00	0.323388	225.566	380.584
2012-05-21	12:25:00	0.324208	225.657	380.547
2012-05-21	12:30:00	0.32257	225.112	380.738
2012-05-21	12:35:00	0.323388	225.112	380.587
2012-05-21	12:40:00	0.321752	225.101	380.549
2012-05-21	12:45:00	0.321752	228.321	380.361
2012-05-21	12:50:00	0.320117	225.237	380.551
2012-05-21	12:55:00	0.3193	224.84	380.665
2012-05-21	13:00:00	0.323388	224.307	380.439
2012-05-21	13:05:00	0.321752	220.633	380.364
2012-05-21	13:10:00	0.320117	220.588	380.327
2012-05-21	13:15:00	0.321752	221.79	380.291
2012-05-21	13:20:00	0.323388	221.382	380.105
2012-05-21	13:25:00	0.32257	221.359	380.107
2012-05-21	13:30:00	0.320117	219.885	380.146
2012-05-21	13:35:00	0.32257	219.148	380.296
2012-05-21	13:40:00	0.32257	219.363	380.334
2012-05-21	13:45:00	0.324208	219.375	380.149
2012-05-21	13:50:00	0.3193	218.57	379.89
2012-05-21	13:55:00	0.320934	217.798	380.003
2012-05-21	14:00:00	0.32257	219.114	380.263
2012-05-21	14:05:00	0.321752	219.318	380.189
2012-05-21	14:10:00	0.320934	218.898	379.822
2012-05-21	14:15:00	0.321752	217.821	380.044
2012-05-21	14:20:00	0.323388	217.39	380.228
2012-05-21	14:25:00	0.3193	216.438	380.413
2012-05-21	14:30:00	0.320934	215.961	380.377
2012-05-21	14:35:00	0.320117	215.621	379.936
2012-05-21	14:40:00	0.320117	214.476	380.047
2012-05-21	14:45:00	0.320117	214.85	380.084
2012-05-21	14:50:00	0.320117	214.181	380.121
2012-05-21	14:55:00	0.318484	214.283	380.012
2012-05-21	15:00:00	0.320117	215.27	380.086
2012-05-21	15:05:00	0.321752	216.268	379.977
2012-05-21	15:10:00	0.320117	214.839	380.234
2012-05-21	15:15:00	0.3193	215.497	380.161
2012-05-21	15:20:00	0.320117	214.646	379.943
2012-05-21	15:25:00	0.3193	214.975	380.163
2012-05-21	15:30:00	0.316854	214.317	380.091
2012-05-21	15:35:00	0.317669	214.782	380.201
2012-05-21	15:40:00	0.31604	215.599	380.092
2012-05-21	15:45:00	0.31604	214.623	380.275
2012-05-21	15:50:00	0.31604	215.088	380.275
2012-05-21	15:55:00	0.31604	214.487	380.021
2012-05-21	16:00:00	0.318484	214.737	380.166
2012-05-21	16:05:00	0.318484	214.601	380.203
2012-05-21	16:10:00	0.317669	214.034	380.057
2012-05-21	16:15:00	0.3193	213.841	380.239
2012-05-21	16:20:00	0.3193	215.156	380.239
2012-05-21	16:25:00	0.321752	215.542	379.949
2012-05-21	16:30:00	0.321752	215.134	380.131
2012-05-21	16:35:00	0.323388	216.064	379.949
2012-05-21	16:40:00	0.3193	217.504	380.239
2012-05-21	16:45:00	0.320934	216.46	380.239
2012-05-21	16:50:00	0.3193	216.71	380.057
2012-05-21	16:55:00	0.3193	216.891	380.203
2012-05-21	17:00:00	0.3193	217.345	380.53
2012-05-21	17:05:00	0.321752	218.286	380.348
2012-05-21	17:10:00	0.320934	217.39	380.639
2012-05-21	17:15:00	0.320117	218.241	380.42
2012-05-21	17:20:00	0.320934	217.696	380.275
2012-05-21	17:25:00	0.3193	217.526	380.238
2012-05-21	17:30:00	0.320934	218.581	380.238
2012-05-21	17:35:00	0.320934	214.782	380.238
2012-05-21	17:40:00	0.320117	214.215	380.383
2012-05-21	17:45:00	0.321752	215.066	380.383
2012-05-21	17:50:00	0.321752	215.326	380.056
2012-05-21	17:55:00	0.323388	216.177	380.201
2012-05-21	18:00:00	0.324208	215.304	380.056
2012-05-21	18:05:00	0.321752	215.746	379.874
2012-05-21	18:10:00	0.321752	216.517	379.874
2012-05-21	18:15:00	0.32257	217.254	380.019
2012-05-21	18:20:00	0.323388	218.309	379.837
2012-05-21	18:25:00	0.323388	217.957	379.472
2012-05-21	18:30:00	0.323388	218.377	379.29
2012-05-21	18:35:00	0.321752	216.472	379.581
2012-05-21	18:40:00	0.32257	217.798	379.544
2012-05-21	18:45:00	0.320934	216.665	379.361
2012-05-21	18:50:00	0.323388	218.74	379.615
2012-05-21	18:55:00	0.324208	218.91	379.25
2012-05-21	19:00:00	0.321752	219.171	379.25
2012-05-21	19:05:00	0.323388	217.47	379.213
2012-05-21	19:10:00	0.323388	219.42	378.993
2012-05-21	19:15:00	0.324208	219.987	379.101
2012-05-21	19:20:00	0.32257	220.928	378.735
2012-05-21	19:25:00	0.325027	221.552	378.698
2012-05-21	19:30:00	0.324208	220.928	378.477
2012-05-21	19:35:00	0.323388	223.196	378.585
2012-05-21	19:40:00	0.324208	224.285	378.51
2012-05-21	19:45:00	0.324208	225.078	378.251
2012-05-21	19:50:00	0.323388	224.16	378.176
2012-05-21	19:55:00	0.323388	224.84	377.809
2012-05-21	20:00:00	0.321752	225.316	377.733
2012-05-21	20:05:00	0.323388	225.747	377.657
2012-05-21	20:10:00	0.324208	224.171	377.543
2012-05-21	20:15:00	0.324208	224.489	377.797
2012-05-21	20:20:00	0.325027	224.466	377.428
2012-05-21	20:25:00	0.324208	221.62	377.459
2012-05-21	20:30:00	0.325027	220.939	377.237
2012-05-21	20:35:00	0.325027	220.633	377.013
2012-05-21	20:40:00	0.324208	221.336	376.898
2012-05-21	20:45:00	0.324208	221.042	376.967
2012-05-21	20:50:00	0.325027	221.665	376.743
2012-05-21	20:55:00	0.326669	222.459	376.959
2012-05-21	21:00:00	0.326669	223.083	376.735
2012-05-21	21:05:00	0.328312	226.19	376.619
2012-05-21	21:10:00	0.325027	226.655	376.58
2012-05-21	21:15:00	0.328312	225.94	376.463
2012-05-21	21:20:00	0.325027	226.02	376.385
2012-05-21	21:25:00	0.32749	225.09	376.454
2012-05-21	21:30:00	0.326669	226.167	376.229
2012-05-21	21:35:00	0.326669	227.051	376.446
2012-05-21	21:40:00	0.328312	227.256	376.18
2012-05-21	21:45:00	0.325848	227.732	376.102
2012-05-21	21:50:00	0.329958	227.38	375.984
2012-05-21	21:55:00	0.326669	227.04	376.388
2012-05-21	22:00:00	0.32749	226.847	375.974
2012-05-21	22:05:00	0.329135	227.426	376.231
2012-05-21	22:10:00	0.328312	227.584	376.261
2012-05-21	22:15:00	0.331606	227.856	376.033
2012-05-21	22:20:00	0.331606	228.333	376.252
2012-05-21	22:25:00	0.329958	225.577	375.944
2012-05-21	22:30:00	0.329958	225.464	376.203
2012-05-21	22:35:00	0.330781	224.613	375.785
2012-05-21	22:40:00	0.328312	224.84	376.004
2012-05-21	22:45:00	0.330781	225.657	376.074
2012-05-21	22:50:00	0.329135	225.849	376.294
2012-05-21	22:55:00	0.329135	225.169	376.214
2012-05-21	23:00:00	0.328312	224.897	376.285
2012-05-21	23:05:00	0.329958	223.763	376.165
2012-05-21	23:10:00	0.329135	224.738	376.085
2012-05-21	23:15:00	0.329958	224.727	375.964
2012-05-21	23:20:00	0.331606	225.543	376.035
2012-05-21	23:25:00	0.330781	225.385	376.065
2012-05-21	23:30:00	0.330781	226.054	375.985
2012-05-21	23:35:00	0.331606	226.632	376.055
2012-05-21	23:40:00	0.330781	226.564	376.278
2012-05-21	23:45:00	0.330781	226.995	375.964
2012-05-21	23:50:00	0.333256	227.006	376.38
2012-05-21	23:55:00	0.33243	226.904	375.954
2012-05-22	00:00:00	0.333256	227.153	376.178
2012-05-22	00:05:00	0.333256	227.38	376.056
2012-05-22	00:10:00	0.334081	227.403	375.781
2012-05-22	00:15:00	0.333256	226.779	375.852
2012-05-22	00:20:00	0.334081	221.847	375.924
2012-05-22	00:25:00	0.335735	224.466	375.842
2012-05-22	00:30:00	0.334908	225.747	375.873
2012-05-22	00:35:00	0.334908	226.45	375.944
2012-05-22	00:40:00	0.335735	225.906	375.667
2012-05-22	00:45:00	0.334081	225.759	375.934
2012-05-22	00:50:00	0.336562	226.088	375.615
2012-05-22	00:55:00	0.336562	226.144	375.646
2012-05-22	01:00:00	0.334908	226.45	375.563
2012-05-22	01:05:00	0.335735	226.394	375.635
2012-05-22	01:10:00	0.335735	225.668	375.707
2012-05-22	01:15:00	0.336562	225.09	375.624
2012-05-22	01:20:00	0.334908	225.316	375.499
2012-05-22	01:25:00	0.334081	226.269	375.53
2012-05-22	01:30:00	0.334908	226.791	375.291
2012-05-22	01:35:00	0.33739	226.825	375.321
2012-05-22	01:40:00	0.335735	226.292	375.393
2012-05-22	01:45:00	0.33739	226.768	374.956
2012-05-22	01:50:00	0.338219	226.972	375.183
2012-05-22	01:55:00	0.33739	226.7	375.099
2012-05-22	02:00:00	0.33739	225.623	375.015
2012-05-22	02:05:00	0.33739	226.439	375.087
2012-05-22	02:10:00	0.339048	227.46	375.358
2012-05-22	02:15:00	0.336562	227.301	374.876
2012-05-22	02:20:00	0.339048	227.097	375.147
2012-05-22	02:25:00	0.339048	226.768	375.377
2012-05-22	02:30:00	0.339048	226.632	375.135
2012-05-22	02:35:00	0.339048	227.142	375.208
2012-05-22	02:40:00	0.33739	225.657	375.238
2012-05-22	02:45:00	0.338219	224.818	375.195
2012-05-22	02:50:00	0.339877	225.203	375.068
2012-05-22	02:55:00	0.340708	225.679	375.342
2012-05-22	03:00:00	0.340708	225.305	375.055
2012-05-22	03:05:00	0.340708	225.214	375.128
2012-05-22	03:10:00	0.338219	226.065	375.202
2012-05-22	03:15:00	0.342369	225.566	374.914
2012-05-22	03:20:00	0.339048	225.963	375.189
2012-05-22	03:25:00	0.341538	225.906	374.944
2012-05-22	03:30:00	0.341538	226.53	375.018
2012-05-22	03:35:00	0.339877	227.051	375.091
2012-05-22	03:40:00	0.340708	225.566	375.411
2012-05-22	03:45:00	0.339877	225.566	375.122
2012-05-22	03:50:00	0.341538	226.621	375.079
2012-05-22	03:55:00	0.342369	225.804	375.559
2012-05-22	04:00:00	0.341538	222.051	375.313
2012-05-22	04:05:00	0.341538	223.479	375.066
2012-05-22	04:10:00	0.339877	223.638	375.344
2012-05-22	04:15:00	0.342369	221.631	375.301
2012-05-22	04:20:00	0.342369	222.89	375.171
2012-05-22	04:25:00	0.341538	223.967	375.332
2012-05-22	04:30:00	0.342369	224.137	375.245
2012-05-22	04:35:00	0.341538	223.582	375.202
2012-05-22	04:40:00	0.340708	224.602	375.159
2012-05-22	04:45:00	0.340708	224.92	375.115
2012-05-22	04:50:00	0.338219	224.353	375.233
2012-05-22	04:55:00	0.339877	224.942	375.19
2012-05-22	05:00:00	0.340708	225.645	375.146
2012-05-22	05:05:00	0.339877	225.849	375.264
2012-05-22	05:10:00	0.339877	226.575	375.426
2012-05-22	05:15:00	0.339048	227.142	375.588
2012-05-22	05:20:00	0.338219	227.664	375.707
2012-05-22	05:25:00	0.339048	227.46	375.501
2012-05-22	05:30:00	0.340708	227.233	375.663
2012-05-22	05:35:00	0.339048	226.961	375.457
2012-05-22	05:40:00	0.339048	227.074	375.457
2012-05-22	05:45:00	0.339048	227.505	375.414
2012-05-22	05:50:00	0.339048	227.8	375.414
2012-05-22	05:55:00	0.33739	227.063	375.739
2012-05-22	06:00:00	0.339877	226.337	375.739
2012-05-22	06:05:00	0.339048	226.632	375.414
2012-05-22	06:10:00	0.338219	227.426	375.208
2012-05-22	06:15:00	0.339048	226.734	375.414
2012-05-22	06:20:00	0.33739	227.04	375.414
2012-05-22	06:25:00	0.33739	228.027	375.62
2012-05-22	06:30:00	0.336562	228.514	375.663
2012-05-22	06:35:00	0.336562	227.199	375.457
2012-05-22	06:40:00	0.339048	228.038	375.295
2012-05-22	06:45:00	0.335735	226.847	375.382
2012-05-22	06:50:00	0.33739	227.165	375.382
2012-05-22	06:55:00	0.339877	227.766	375.264
2012-05-22	07:00:00	0.33739	228.061	375.469
2012-05-22	07:05:00	0.338219	228.299	375.146
2012-05-22	07:10:00	0.33739	228.56	375.028
2012-05-22	07:15:00	0.338219	228.616	375.438
2012-05-22	07:20:00	0.33739	228.764	375.115
2012-05-22	07:25:00	0.339877	228.786	374.954
2012-05-22	07:30:00	0.339877	228.299	375.363
2012-05-22	07:35:00	0.33739	228.979	375.406
2012-05-22	07:40:00	0.33739	228.877	375.45
2012-05-22	07:45:00	0.33739	227.788	375.45
2012-05-22	07:50:00	0.336562	227.539	375.332
2012-05-22	07:55:00	0.335735	227.539	375.536
2012-05-22	08:00:00	0.334908	227.891	375.783
2012-05-22	08:05:00	0.335735	227.482	375.505
2012-05-22	08:10:00	0.335735	227.811	375.751
2012-05-22	08:15:00	0.335735	228.14	375.516
2012-05-22	08:20:00	0.334081	227.981	375.079
2012-05-22	08:25:00	0.334081	228.197	375.411
2012-05-22	08:30:00	0.335735	228.469	375.294
2012-05-22	08:35:00	0.335735	228.038	375.263
2012-05-22	08:40:00	0.334908	228.197	375.03
2012-05-22	08:45:00	0.334908	228.231	375.159
2012-05-22	08:50:00	0.331606	228.038	375.086
2012-05-22	08:55:00	0.333256	227.482	375.372
2012-05-22	09:00:00	0.33243	227.414	375.543
2012-05-22	09:05:00	0.334081	227.233	375.11
2012-05-22	09:10:00	0.336562	227.426	375.238
2012-05-22	09:15:00	0.333256	227.153	374.965
2012-05-22	09:20:00	0.331606	227.437	375.45
2012-05-22	09:25:00	0.334081	227.074	375.335
2012-05-22	09:30:00	0.33243	227.335	375.619
2012-05-22	09:35:00	0.331606	227.051	375.346
2012-05-22	09:40:00	0.331606	226.745	375.672
2012-05-22	09:45:00	0.33243	226.779	375.442
2012-05-22	09:50:00	0.33243	226.666	375.412
2012-05-22	09:55:00	0.328312	226.745	375.694
2012-05-22	10:00:00	0.329958	226.394	375.195
2012-05-22	10:05:00	0.32749	226.19	375.165
2012-05-22	10:10:00	0.328312	225.713	375.53
2012-05-22	10:15:00	0.328312	225.487	375.541
2012-05-22	10:20:00	0.32749	225.475	375.047
2012-05-22	10:25:00	0.324208	225.328	375.409
2012-05-22	10:30:00	0.329135	223.774	375.225
2012-05-22	10:35:00	0.326669	224.228	375
2012-05-22	10:40:00	0.32749	223.933	375.083
2012-05-22	10:45:00	0.325848	224.069	375.555
2012-05-22	10:50:00	0.325027	223.706	375.678
2012-05-22	10:55:00	0.325027	223.491	375.372
2012-05-22	11:00:00	0.325848	223.468	375.914
2012-05-22	11:05:00	0.325027	222.822	375.689
2012-05-22	11:10:00	0.326669	223.128	375.883
2012-05-22	11:15:00	0.324208	222.55	376.312
2012-05-22	11:20:00	0.323388	222.175	376.199
2012-05-22	11:25:00	0.320934	221.733	376.24
2012-05-22	11:30:00	0.326669	221.019	376.168
2012-05-22	11:35:00	0.323388	221.098	376.596
2012-05-22	11:40:00	0.321752	219.635	376.564
2012-05-22	11:45:00	0.32257	219.171	376.798
2012-05-22	11:50:00	0.323388	219.034	376.766
2012-05-22	11:55:00	0.32257	219.102	376.694
2012-05-22	12:00:00	0.32257	218.728	376.47
2012-05-22	12:05:00	0.320934	219.08	376.591
2012-05-22	12:10:00	0.321752	219.068	376.368
2012-05-22	12:15:00	0.32257	218.649	376.831
2012-05-22	12:20:00	0.3193	218.116	376.608
2012-05-22	12:25:00	0.318484	217.481	376.728
2012-05-22	12:30:00	0.320117	217.129	376.848
2012-05-22	12:35:00	0.316854	217.039	376.626
2012-05-22	12:40:00	0.318484	217.47	376.594
2012-05-22	12:45:00	0.317669	217.549	376.824
2012-05-22	12:50:00	0.316854	217.708	376.643
2012-05-22	12:55:00	0.317669	216.744	376.801
2012-05-22	13:00:00	0.316854	215.224	376.959
2012-05-22	13:05:00	0.316854	215.349	376.928
2012-05-22	13:10:00	0.314413	215.95	376.708
2012-05-22	13:15:00	0.3193	216.222	377.014
2012-05-22	13:20:00	0.31604	216.517	376.607
2012-05-22	13:25:00	0.31604	216.596	376.576
2012-05-22	13:30:00	0.313601	217.197	376.803
2012-05-22	13:35:00	0.314413	217.254	376.959
2012-05-22	13:40:00	0.316854	217.356	376.889
2012-05-22	13:45:00	0.316854	217.436	376.671
2012-05-22	13:50:00	0.313601	217.175	377.045
2012-05-22	13:55:00	0.318484	216.948	377.161
2012-05-22	14:00:00	0.31604	217.118	377.239
2012-05-22	14:05:00	0.31604	217.016	377.169
2012-05-22	14:10:00	0.314413	216.914	377.099
2012-05-22	14:15:00	0.314413	217.107	377.323
2012-05-22	14:20:00	0.316854	217.061	377.068
2012-05-22	14:25:00	0.314413	217.334	377.106
2012-05-22	14:30:00	0.315226	217.197	377.222
2012-05-22	14:35:00	0.313601	216.596	377.075
2012-05-22	14:40:00	0.314413	216.767	377.229
2012-05-22	14:45:00	0.315226	216.721	377.306
2012-05-22	14:50:00	0.314413	216.517	377.167
2012-05-22	14:55:00	0.314413	216.37	377.136
2012-05-22	15:00:00	0.313601	216.562	377.213
2012-05-22	15:05:00	0.312789	216.052	377.143
2012-05-22	15:10:00	0.31604	216.279	377.327
2012-05-22	15:15:00	0.314413	216.154	377.074
2012-05-22	15:20:00	0.314413	216.268	377.182
2012-05-22	15:25:00	0.314413	216.744	377.182
2012-05-22	15:30:00	0.316854	216.608	377.327
2012-05-22	15:35:00	0.315226	216.086	377.511
2012-05-22	15:40:00	0.313601	216.619	377.657
2012-05-22	15:45:00	0.313601	216.937	377.657
2012-05-22	15:50:00	0.313601	216.925	377.949
2012-05-22	15:55:00	0.314413	216.801	377.841
2012-05-22	16:00:00	0.311977	216.993	378.025
2012-05-22	16:05:00	0.311977	217.152	378.1
2012-05-22	16:10:00	0.312789	217.118	378.1
2012-05-22	16:15:00	0.313601	217.186	377.992
2012-05-22	16:20:00	0.312789	216.608	378.03
2012-05-22	16:25:00	0.311977	215.893	378.397
2012-05-22	16:30:00	0.314413	216.234	378.251
2012-05-22	16:35:00	0.316854	217.039	378.327
2012-05-22	16:40:00	0.31604	216.778	378.51
2012-05-22	16:45:00	0.31604	217.231	378.693
2012-05-22	16:50:00	0.315226	217.209	378.548
2012-05-22	16:55:00	0.313601	217.175	378.585
2012-05-22	17:00:00	0.31604	217.175	378.768
2012-05-22	17:05:00	0.31604	217.277	378.477
2012-05-22	17:10:00	0.316854	216.551	378.477
2012-05-22	17:15:00	0.31604	217.129	378.477
2012-05-22	17:20:00	0.316854	216.744	378.515
2012-05-22	17:25:00	0.320117	216.619	378.332
2012-05-22	17:30:00	0.320117	217.061	378.515
2012-05-22	17:35:00	0.320117	217.277	378.515
2012-05-22	17:40:00	0.318484	217.889	378.515
2012-05-22	17:45:00	0.317669	217.98	378.515
2012-05-22	17:50:00	0.318484	218.66	378.515
2012-05-22	17:55:00	0.318484	219.034	378.515
2012-05-22	18:00:00	0.3193	219.409	378.332
2012-05-22	18:05:00	0.318484	219.397	378.149
2012-05-22	18:10:00	0.320117	219.431	378.477
2012-05-22	18:15:00	0.316854	219.42	378.477
2012-05-22	18:20:00	0.318484	219.397	378.111
2012-05-22	18:25:00	0.318484	219.261	378.111
2012-05-22	18:30:00	0.320117	219.102	378.219
2012-05-22	18:35:00	0.3193	219.454	378.219
2012-05-22	18:40:00	0.320117	219.295	377.853
2012-05-22	18:45:00	0.318484	219.409	377.998
2012-05-22	18:50:00	0.318484	219.454	378.144
2012-05-22	18:55:00	0.317669	219.488	378.068
2012-05-22	19:00:00	0.318484	219.647	377.701
2012-05-22	19:05:00	0.3193	219.624	377.663
2012-05-22	19:10:00	0.3193	219.352	377.625
2012-05-22	19:15:00	0.320117	219.227	377.549
2012-05-22	19:20:00	0.318484	219.136	377.657
2012-05-22	19:25:00	0.317669	219.182	377.289
2012-05-22	19:30:00	0.3193	219.102	377.213
2012-05-22	19:35:00	0.318484	219.295	377.32
2012-05-22	19:40:00	0.320117	219.794	377.72
2012-05-22	19:45:00	0.320934	220.407	377.644
2012-05-22	19:50:00	0.32257	219.273	377.421
2012-05-22	19:55:00	0.320934	218.706	377.237
2012-05-22	20:00:00	0.320934	218.91	377.306
2012-05-22	20:05:00	0.320117	219.261	377.414
2012-05-22	20:10:00	0.320117	219.08	377.523
2012-05-22	20:15:00	0.32257	219.59	377.261
2012-05-22	20:20:00	0.320934	219.658	377.222
2012-05-22	20:25:00	0.323388	219.737	377.145
2012-05-22	20:30:00	0.323388	219.749	377.068
2012-05-22	20:35:00	0.32257	219.908	376.952
2012-05-22	20:40:00	0.323388	219.579	376.913
2012-05-22	20:45:00	0.325027	219.431	377.021
2012-05-22	20:50:00	0.324208	218.932	376.758
2012-05-22	20:55:00	0.325027	218.796	376.866
2012-05-22	21:00:00	0.325848	218.638	376.788
2012-05-22	21:05:00	0.325848	218.626	376.858
2012-05-22	21:10:00	0.326669	219.465	376.819
2012-05-22	21:15:00	0.328312	218.808	376.889
2012-05-22	21:20:00	0.328312	217.674	376.515
2012-05-22	21:25:00	0.330781	218.105	376.772
2012-05-22	21:30:00	0.328312	218.751	376.694
2012-05-22	21:35:00	0.329958	218.978	376.615
2012-05-22	21:40:00	0.329958	218.638	376.537
2012-05-22	21:45:00	0.330781	219.647	376.607
2012-05-22	21:50:00	0.329135	219.216	376.379
2012-05-22	21:55:00	0.331606	218.592	376.449
2012-05-22	22:00:00	0.331606	218.139	376.708
2012-05-22	22:05:00	0.331606	217.957	376.48
2012-05-22	22:10:00	0.33243	217.617	376.063
2012-05-22	22:15:00	0.33243	217.889	376.322
2012-05-22	22:20:00	0.333256	217.764	376.203
2012-05-22	22:25:00	0.333256	218.116	376.123
2012-05-22	22:30:00	0.334081	219.239	375.854
2012-05-22	22:35:00	0.334908	218.082	375.775
2012-05-22	22:40:00	0.336562	217.64	375.844
2012-05-22	22:45:00	0.335735	217.379	375.724
2012-05-22	22:50:00	0.336562	217.265	375.644
2012-05-22	22:55:00	0.336562	217.254	375.864
2012-05-22	23:00:00	0.338219	217.866	375.743
2012-05-22	23:05:00	0.336562	217.322	375.131
2012-05-22	23:10:00	0.33739	217.277	375.391
2012-05-22	23:15:00	0.33739	217.186	375.421
2012-05-22	23:20:00	0.336562	217.107	375.491
2012-05-22	23:25:00	0.33739	216.925	375.712
2012-05-22	23:30:00	0.336562	216.426	375.137
2012-05-22	23:35:00	0.33739	216.846	375.358
2012-05-22	23:40:00	0.33739	216.755	375.276
2012-05-22	23:45:00	0.33739	216.823	375.154
2012-05-22	23:50:00	0.338219	216.665	375.417
2012-05-22	23:55:00	0.33739	216.438	375.142
2012-05-23	00:00:00	0.338219	216.608	374.826
2012-05-23	00:05:00	0.33739	216.313	374.896
2012-05-23	00:10:00	0.33739	215.531	374.814
2012-05-23	00:15:00	0.33739	215.757	374.731
2012-05-23	00:20:00	0.33739	216.222	374.455
2012-05-23	00:25:00	0.33739	216.982	374.677
2012-05-23	00:30:00	0.33739	216.007	374.594
2012-05-23	00:35:00	0.33739	216.041	374.511
2012-05-23	00:40:00	0.338219	216.347	374.345
2012-05-23	00:45:00	0.338219	215.553	373.914
2012-05-23	00:50:00	0.335735	216.699	373.983
2012-05-23	00:55:00	0.33739	215.814	374.053
2012-05-23	01:00:00	0.339877	215.463	373.815
2012-05-23	01:05:00	0.340708	214.193	373.885
2012-05-23	01:10:00	0.341538	215.882	373.605
2012-05-23	01:15:00	0.341538	216.132	373.674
2012-05-23	01:20:00	0.343201	217.22	373.744
2012-05-23	01:25:00	0.344034	216.086	373.659
2012-05-23	01:30:00	0.342369	213.682	373.532
2012-05-23	01:35:00	0.342369	215.429	373.756
2012-05-23	01:40:00	0.342369	212.594	373.32
2012-05-23	01:45:00	0.344866	210.893	373.432
2012-05-23	01:50:00	0.344034	213.059	373.346
2012-05-23	01:55:00	0.344866	212.945	373.416
2012-05-23	02:00:00	0.3457	212.185	373.288
2012-05-23	02:05:00	0.344034	215.587	373.4
2012-05-23	02:10:00	0.3457	214.09	373.315
2012-05-23	02:15:00	0.346534	214.986	373.031
2012-05-23	02:20:00	0.3457	214.816	372.945
2012-05-23	02:25:00	0.3457	213.796	372.858
2012-05-23	02:30:00	0.3457	213.512	372.729
2012-05-23	02:35:00	0.346534	214.17	372.998
2012-05-23	02:40:00	0.348203	213.251	372.911
2012-05-23	02:45:00	0.346534	212.684	372.981
2012-05-23	02:50:00	0.346534	212.922	372.738
2012-05-23	02:55:00	0.3457	212.594	372.764
2012-05-23	03:00:00	0.3457	211.199	372.877
2012-05-23	03:05:00	0.3457	212.968	372.79
2012-05-23	03:10:00	0.344866	214.657	372.703
2012-05-23	03:15:00	0.3457	211.902	372.729
2012-05-23	03:20:00	0.3457	210.088	372.843
2012-05-23	03:25:00	0.3457	210.133	372.756
2012-05-23	03:30:00	0.3457	208.954	372.511
2012-05-23	03:35:00	0.346534	207.956	372.782
2012-05-23	03:40:00	0.346534	205.121	372.537
2012-05-23	03:45:00	0.349039	204.18	372.607
2012-05-23	03:50:00	0.346534	201.969	372.721
2012-05-23	03:55:00	0.3457	204.849	372.431
2012-05-23	04:00:00	0.348203	205.064	372.545
2012-05-23	04:05:00	0.348203	205.835	372.659
2012-05-23	04:10:00	0.346534	201.3	372.21
2012-05-23	04:15:00	0.347368	199.814	372.166
2012-05-23	04:20:00	0.349039	199.327	372.439
2012-05-23	04:25:00	0.346534	202.422	372.394
2012-05-23	04:30:00	0.346534	203.953	372.306
2012-05-23	04:35:00	0.346534	201.424	372.465
2012-05-23	04:40:00	0.3457	196.639	372.217
2012-05-23	04:45:00	0.346534	196.65	372.128
2012-05-23	04:50:00	0.349039	194.167	372.447
2012-05-23	04:55:00	0.348203	194.462	372.562
2012-05-23	05:00:00	0.348203	191.627	372.313
2012-05-23	05:05:00	0.349875	189.835	372.269
2012-05-23	05:10:00	0.347368	189.881	372.384
2012-05-23	05:15:00	0.347368	187.726	372.544
2012-05-23	05:20:00	0.347368	187.205	372.499
2012-05-23	05:25:00	0.347368	187.284	372.455
2012-05-23	05:30:00	0.348203	186.218	372.09
2012-05-23	05:35:00	0.346534	186.694	372.25
2012-05-23	05:40:00	0.347368	187.477	372.57
2012-05-23	05:45:00	0.348203	188.463	372.526
2012-05-23	05:50:00	0.349039	183.27	372.321
2012-05-23	05:55:00	0.348203	182.17	372.321
2012-05-23	06:00:00	0.349875	178.473	372.365
2012-05-23	06:05:00	0.349039	179.347	372.526
2012-05-23	06:10:00	0.351548	180.163	372.321
2012-05-23	06:15:00	0.352386	177.407	372.321
2012-05-23	06:20:00	0.352386	182.034	372.481
2012-05-23	06:25:00	0.353224	164.843	372.686
2012-05-23	06:30:00	0.352386	159.707	372.686
2012-05-23	06:35:00	0.351548	161.396	372.526
2012-05-23	06:40:00	0.354063	158.335	372.526
2012-05-23	06:45:00	0.350711	162.553	372.321
2012-05-23	06:50:00	0.349875	160.285	372.526
2012-05-23	06:55:00	0.349875	161.385	372.365
2012-05-23	07:00:00	0.351548	169.867	372.365
2012-05-23	07:05:00	0.350711	167.293	372.57
2012-05-23	07:10:00	0.349039	163.88	372.775
2012-05-23	07:15:00	0.349039	165.161	372.295
2012-05-23	07:20:00	0.351548	162.326	372.499
2012-05-23	07:25:00	0.349039	163.063	372.544
2012-05-23	07:30:00	0.351548	163.619	372.544
2012-05-23	07:35:00	0.349039	164.469	372.588
2012-05-23	07:40:00	0.350711	162.292	372.313
2012-05-23	07:45:00	0.351548	166.919	372.358
2012-05-23	07:50:00	0.350711	167.95	372.447
2012-05-23	07:55:00	0.350711	167.293	372.332
2012-05-23	08:00:00	0.346534	169.413	372.014
2012-05-23	08:05:00	0.349875	174.119	372.306
2012-05-23	08:10:00	0.3457	174.278	372.191
2012-05-23	08:15:00	0.344866	176.274	372.28
2012-05-23	08:20:00	0.344866	174.709	372.413
2012-05-23	08:25:00	0.344034	171.738	372.343
2012-05-23	08:30:00	0.347368	172.112	372.229
2012-05-23	08:35:00	0.344034	171.76	372.001
2012-05-23	08:40:00	0.347368	172.35	372.291
2012-05-23	08:45:00	0.344866	175.253	371.976
2012-05-23	08:50:00	0.344034	176.126	371.907
2012-05-23	08:55:00	0.344866	174.403	371.838
2012-05-23	09:00:00	0.344866	175.695	371.813
2012-05-23	09:05:00	0.344866	175.661	371.857
2012-05-23	09:10:00	0.3457	176.534	372.032
2012-05-23	09:15:00	0.3457	169.391	371.651
2012-05-23	09:20:00	0.344866	167.962	371.627
2012-05-23	09:25:00	0.3457	167.508	371.603
2012-05-23	09:30:00	0.347368	167.021	371.579
2012-05-23	09:35:00	0.347368	169.164	371.555
2012-05-23	09:40:00	0.344034	169.708	371.729
2012-05-23	09:45:00	0.349039	167.848	371.198
2012-05-23	09:50:00	0.344866	166.703	371.439
2012-05-23	09:55:00	0.344866	170.082	371.68
2012-05-23	10:00:00	0.341538	166.941	371.416
2012-05-23	10:05:00	0.341538	164.73	371.589
2012-05-23	10:10:00	0.341538	161.532	371.325
2012-05-23	10:15:00	0.339877	163.086	371.608
2012-05-23	10:20:00	0.343201	159.99	371.584
2012-05-23	10:25:00	0.341538	154.785	371.298
2012-05-23	10:30:00	0.340708	160.988	371.513
2012-05-23	10:35:00	0.339048	159.253	371.229
2012-05-23	10:40:00	0.342369	160.5	370.795
2012-05-23	10:45:00	0.342369	157.892	370.858
2012-05-23	10:50:00	0.339048	159.026	370.728
2012-05-23	10:55:00	0.339877	156.464	370.942
2012-05-23	11:00:00	0.339877	158.947	370.513
2012-05-23	11:05:00	0.340708	151.78	370.875
2012-05-23	11:10:00	0.33739	154.763	370.81
2012-05-23	11:15:00	0.339877	146.882	370.64
2012-05-23	11:20:00	0.343201	146.859	370.618
2012-05-23	11:25:00	0.342369	137.674	371.042
2012-05-23	11:30:00	0.339048	140.804	370.978
2012-05-23	11:35:00	0.339048	132.05	370.575
2012-05-23	11:40:00	0.33739	133.626	370.701
2012-05-23	11:45:00	0.336562	135.871	370.933
2012-05-23	11:50:00	0.338219	136.722	370.911
2012-05-23	11:55:00	0.334908	134.34	371.037
2012-05-23	12:00:00	0.335735	151.361	371.015
2012-05-23	12:05:00	0.334908	156.838	370.888
2012-05-23	12:10:00	0.33739	160.523	370.844
2012-05-23	12:15:00	0.335735	162.258	370.718
2012-05-23	12:20:00	0.339048	163.403	370.925
2012-05-23	12:25:00	0.335735	166.499	370.53
2012-05-23	12:30:00	0.334908	167.395	370.758
2012-05-23	12:35:00	0.334081	169.549	370.674
2012-05-23	12:40:00	0.33243	170.343	370.591
2012-05-23	12:45:00	0.334081	170.627	370.652
2012-05-23	12:50:00	0.333256	169.47	370.425
2012-05-23	12:55:00	0.333256	170.366	370.446
2012-05-23	13:00:00	0.330781	172.407	369.995
2012-05-23	13:05:00	0.333256	172.838	370.384
2012-05-23	13:10:00	0.330781	173.235	370.16
2012-05-23	13:15:00	0.333256	173.461	369.897
2012-05-23	13:20:00	0.33243	173.734	370.1
2012-05-23	13:25:00	0.331606	174.652	369.838
2012-05-23	13:30:00	0.331606	174.958	369.96
2012-05-23	13:35:00	0.33243	174.119	370.041
2012-05-23	13:40:00	0.331606	174.913	369.981
2012-05-23	13:45:00	0.331606	176.035	369.921
2012-05-23	13:50:00	0.330781	176.67	370.142
2012-05-23	13:55:00	0.330781	176.693	370.123
2012-05-23	14:00:00	0.331606	175.99	370.243
2012-05-23	14:05:00	0.330781	176.376	370.043
2012-05-23	14:10:00	0.329958	175.423	370.124
2012-05-23	14:15:00	0.330781	174.448	370.424
2012-05-23	14:20:00	0.329135	174.573	370.364
2012-05-23	14:25:00	0.329135	175.741	370.164
2012-05-23	14:30:00	0.330781	175.933	369.966
2012-05-23	14:35:00	0.329135	174.856	370.125
2012-05-23	14:40:00	0.330781	175.956	370.205
2012-05-23	14:45:00	0.325848	177.067	370.185
2012-05-23	14:50:00	0.326669	177.51	370.522
2012-05-23	14:55:00	0.326669	177.51	370.225
2012-05-23	15:00:00	0.32749	178.235	370.206
2012-05-23	15:05:00	0.328312	178.088	370.187
2012-05-23	15:10:00	0.325027	178.564	370.403
2012-05-23	15:15:00	0.329958	178.757	370.62
2012-05-23	15:20:00	0.325027	178.496	370.383
2012-05-23	15:25:00	0.328312	178.541	370.56
2012-05-23	15:30:00	0.326669	178.904	370.777
2012-05-23	15:35:00	0.326669	179.12	370.953
2012-05-23	15:40:00	0.32749	179.845	370.541
2012-05-23	15:45:00	0.323388	179.641	370.717
2012-05-23	15:50:00	0.325027	180.231	370.933
2012-05-23	15:55:00	0.32257	180.299	371.286
2012-05-23	16:00:00	0.32257	180.764	371.325
2012-05-23	16:05:00	0.323388	180.775	371.226
2012-05-23	16:10:00	0.326669	181.138	371.442
2012-05-23	16:15:00	0.325027	181.592	371.382
2012-05-23	16:20:00	0.323388	182.227	371.185
2012-05-23	16:25:00	0.325848	182.635	371.399
2012-05-23	16:30:00	0.326669	183.338	371.34
2012-05-23	16:35:00	0.325027	183.894	371.242
2012-05-23	16:40:00	0.325027	184.166	371.319
2012-05-23	16:45:00	0.325027	184.846	371.357
2012-05-23	16:50:00	0.325848	184.789	371.571
2012-05-23	16:55:00	0.323388	184.642	371.473
2012-05-23	17:00:00	0.324208	184.857	371.298
2012-05-23	17:05:00	0.324208	184.846	371.375
2012-05-23	17:10:00	0.323388	185.379	371.375
2012-05-23	17:15:00	0.321752	186.32	371.725
2012-05-23	17:20:00	0.324208	186.275	371.9
2012-05-23	17:25:00	0.323388	186.23	371.862
2012-05-23	17:30:00	0.323388	185.334	371.452
2012-05-23	17:35:00	0.32257	185.062	371.725
2012-05-23	17:40:00	0.32257	186.15	371.725
2012-05-23	17:45:00	0.321752	186.434	371.862
2012-05-23	17:50:00	0.321752	187.001	371.512
2012-05-23	17:55:00	0.321752	187.511	371.648
2012-05-23	18:00:00	0.321752	188.225	371.298
2012-05-23	18:05:00	0.323388	188.679	371.571
2012-05-23	18:10:00	0.323388	188.906	371.708
2012-05-23	18:15:00	0.32257	189.733	371.494
2012-05-23	18:20:00	0.32257	189.597	371.593
2012-05-23	18:25:00	0.320934	190.334	371.554
2012-05-23	18:30:00	0.320934	189.938	371.515
2012-05-23	18:35:00	0.321752	189.688	371.614
2012-05-23	18:40:00	0.323388	190.493	371.438
2012-05-23	18:45:00	0.323388	188.577	371.399
2012-05-23	18:50:00	0.32257	188.736	371.185
2012-05-23	18:55:00	0.323388	188.112	371.421
2012-05-23	19:00:00	0.323388	188.373	371.206
2012-05-23	19:05:00	0.324208	189.291	371.304
2012-05-23	19:10:00	0.323388	189.926	371.226
2012-05-23	19:15:00	0.325027	190.777	371.286
2012-05-23	19:20:00	0.325027	191.502	370.894
2012-05-23	19:25:00	0.324208	192.307	370.777
2012-05-23	19:30:00	0.325027	192.682	370.836
2012-05-23	19:35:00	0.324208	193.203	370.758
2012-05-23	19:40:00	0.325848	193.782	370.403
2012-05-23	19:45:00	0.325027	194.235	370.6
2012-05-23	19:50:00	0.326669	194.791	370.482
2012-05-23	19:55:00	0.32749	192.863	370.403
2012-05-23	20:00:00	0.32749	192.75	370.285
2012-05-23	20:05:00	0.328312	192.478	370.344
2012-05-23	20:10:00	0.32749	193.974	370.086
2012-05-23	20:15:00	0.329958	194.088	370.146
2012-05-23	20:20:00	0.329135	194.7	370.165
2012-05-23	20:25:00	0.329958	195.562	369.767
[truncated: 62,936 more rows]
