# Supplementary material for: DOC export is exceeded by C fixation in May Creek: A late-successional watershed of the Copper River Basin, Alaska
Source: PLoS One. 2019 Nov 20;14(11):e0225271. doi: 10.1371/journal.pone.0225271 (PMC6867643; doi:10.1371/journal.pone.0225271)
Supplement: S3 File — (XLSX) [file pone.0225271.s006.xlsx]

## Sheet: MC Basin grabs Sigmaplot
Site Code	Date	Time	Fluorescence Index (FI)	Humification Index (HIX)	C1	C2	C3	SUM	Component 1	Component 2	Component 3
MCSP	2012-05-14	1730	1.9337	0.375	0.0171625	0.0185227	0.0467325	0.0824177	20.8238	22.4741	56.702
MAYC	2012-05-15	2142	1.5426	0.9166	0.567346	0.310482	0.0280846	0.905913	62.627	34.2729	3.10015
MAYC	2012-05-16	1905	1.5808	0.9011	0.570704	0.293418	0.0370859	0.901209	63.3265	32.5583	4.11513
MCSP	2012-05-16	1840	1.7498	0.3405	0.018348	0.0224939	0.0631512	0.103993	17.6435	21.6302	60.7264
MCWT	2012-05-16	1850	1.7086	0.6031	0.081236	0.0601862	0.0561218	0.197544	41.123	30.4672	28.4098
YNGC	2012-05-16	1800	1.6053	0.8825	0.373185	0.201299	0.0371469	0.611631	61.0147	32.9118	6.07342
MAYC	2012-05-18	1637	1.603	0.8847	0.490267	0.275727	0.0748396	0.840833	58.3073	32.7921	8.90064
MAYC	2012-05-19	1607	1.6158	0.8945	0.67301	0.373892	0.0651152	1.11202	60.5216	33.6229	5.85559
MAYC	2012-05-25	1823	1.5982	0.9268	0.41133	0.213602	0.0122162	0.637148	64.558	33.5247	1.91732
MCWT	2012-05-25	2100	1.7657	0.7872	0.0614333	0.0468421	0.0206909	0.128966	47.6352	36.3212	16.0437
YNGC	2012-05-25	2047	1.5888	0.8589	0.28029	0.142543	0.0485969	0.47143	59.4552	30.2364	10.3084
MCSP	2012-05-26	1605	1.7958	0.4824	0.0209248	0.0223751	0.0407804	0.0840802	24.8867	26.6116	48.5017
MAYC	2012-06-05	2000	1.6106	0.923	0.3113	0.168575	0.00893556	0.488811	63.6851	34.4869	1.82802
MCWT	2012-06-05	2010	1.7659	0.6466	0.0181822	0.017849	0.01613	0.0521612	34.8577	34.2188	30.9234
YNGC	2012-06-06	1445	1.5719	0.8125	0.203618	0.10207	0.0508186	0.356506	57.1148	28.6305	14.2546
MAYC	2012-06-19	1843	1.6053	0.8591	0.383292	0.203533	0.0497395	0.636565	60.2126	31.9737	7.81374
MCSP	2012-06-19	1855	1.786	0.4527	0.022778	0.0221529	0.046262	0.0911929	24.9778	24.2924	50.7298
MCSP	2012-06-20	1630	1.7061	0.462	0.0178713	0.0208396	0.029148	0.0678589	26.3359	30.7102	42.9539
MCWT	2012-06-20	1620	1.7322	0.7283	0.0646955	0.0533636	0.0279523	0.146011	44.3085	36.5476	19.1439
YNGC	2012-06-20	1610	1.5754	0.7893	0.112872	0.0617007	0.0308158	0.205389	54.9554	30.0409	15.0037
MAYC	2012-07-01	1425	1.6099	0.8548	0.417762	0.21547	0.0591227	0.692355	60.3392	31.1214	8.53937
MCSP	2012-07-01	1430	1.8986	0.3969	0.0201199	0.0195553	0.0495423	0.0892174	22.5515	21.9186	55.5299
MAYC	2012-07-09	1955	1.6354	0.9006	0.35163	0.194395	0.0238832	0.569908	61.6994	34.1098	4.1907
MCSP	2012-07-09	2020	1.819	0.5747	0.0212783	0.0226135	0.027383	0.0712749	29.8538	31.7272	38.4189
MAYC	2012-07-10	1635	1.617	0.9113	0.385501	0.213064	0.0193168	0.617882	62.3907	34.483	3.12629
MCSP	2012-07-10	1645	1.7804	0.5045	0.0249495	0.0263502	0.0417335	0.0930332	26.8178	28.3235	44.8587
MCWT	2012-07-10	1625	1.7377	0.7378	0.0695053	0.0542595	0.0302364	0.154001	45.1329	35.2332	19.6339
YNGC	2012-07-10	1615	1.6018	0.858	0.40059	0.225457	0.0568188	0.682866	58.6631	33.0162	8.32064
MCSP	2012-07-23	1745	1.847	0.5278	0.0228457	0.0229501	0.035315	0.0811109	28.166	28.2947	43.5392
MAYC	2012-07-24	1220	1.5795	0.9167	0.293233	0.161061	0.0181446	0.472439	62.068	34.0914	3.84062
MCSP	2012-07-24	1230	1.8448	0.4762	0.0217958	0.0226683	0.0369857	0.0814497	26.7598	27.831	45.4092
MAYC	2012-07-25	850	1.6344	0.916	0.298113	0.166685	0.0142313	0.47903	62.2327	34.7965	2.97087
MCSP	2012-07-25	900	1.7158	0.5702	0.0237677	0.0282806	0.0321038	0.0841521	28.2437	33.6065	38.1498
MCWT	2012-07-25	845	1.7271	0.7511	0.0615528	0.0524337	0.0293633	0.14335	42.9388	36.5775	20.4837
MAYC	2012-08-07	1805	1.6274	0.9071	0.298839	0.176729	0.0193945	0.494962	60.3761	35.7055	3.91838
MCWT	2012-08-07	1955	1.7063	0.629	0.0606328	0.0531467	0.0531441	0.166924	36.3237	31.8389	31.8374
YNGC	2012-08-07	1945	1.6143	0.8322	0.0609711	0.0445894	0.0139467	0.119507	51.0187	37.3111	11.6702
MAYC	2012-08-08	1520	1.6364	0.9125	0.301146	0.171176	0.0135513	0.485873	61.9804	35.2305	2.78906
MCSP	2012-08-20	1750	1.799	0.4988	0.0221917	0.0202892	0.0353534	0.0778344	28.5114	26.0672	45.4214
MAYC	2012-09-11	2020	1.6373	0.9132	0.31768	0.179377	0.0129377	0.509995	62.2909	35.1723	2.53684
MCWT	2012-09-11	2013	1.7431	0.6607	0.0537981	0.0440023	0.040924	0.138724	38.7805	31.7192	29.5002
YNGC	2012-09-11	1957	1.6605	0.8656	0.0765934	0.052099	0.00938486	0.138077	55.4714	37.7318	6.79682
MAYC	2012-09-21	1550	1.6367	0.9	0.413974	0.218755	0.0311345	0.663864	62.3583	32.9518	4.68989
MAYC	2013-05-14	1830	1.5147	0.9195	1.63181	0.863083	0.0283669	2.52326	64.6707	34.2051	1.12421
MCSP	2013-05-14	1835	1.7005	0.614	0.0369477	0.0308226	0.0350507	0.102821	35.934	29.9769	34.0891
YNGC	2013-05-14	1810	1.5622	0.8991	0.835177	0.457219	0.0588969	1.35129	61.8058	33.8357	4.35856
MCWT	2013-05-14	1820	1.6086	0.8586	0.308272	0.174228	0.0528488	0.535349	57.5835	32.5447	9.87184
MAYC	2013-05-16	1420	1.5869	0.9196	1.3503	0.692232	0.041281	2.08382	64.7995	33.2194	1.98103
MCSP	2013-05-16	1426	1.8193	0.6494	0.0408526	0.0285157	0.0331383	0.102507	39.8536	27.8184	32.328
YNGC	2013-05-16	1404	1.5412	0.9113	0.813598	0.349181	0.0220165	1.1848	68.6699	29.4719	1.85825
MCWT	2013-05-16	1411	1.7341	0.8065	0.0515082	0.0479264	0.0182851	0.11772	43.7549	40.7123	15.5328
MAYC	2013-05-22	1357	1.6338	0.9192	0.645282	0.316263	0.0268966	0.988441	65.2828	31.9961	2.72112
MCSP	2013-05-22	1405	1.8913	0.6222	0.0242338	0.0251293	0.0237337	0.0730968	33.153	34.3781	32.4689
YNGC	2013-05-22	1340	1.564	0.8944	0.5999	0.327805	0.0262932	0.953999	62.8827	34.3612	2.75611
MCWT	2013-05-22	1347	1.6565	0.8479	0.109574	0.075892	0.0197472	0.205213	53.3952	36.982	9.62279
MAYC	2013-05-27	1625	1.5157	0.9083	0.546382	0.25756	0.0200312	0.823973	66.3107	31.2583	2.43105
MCSP	2013-05-27	1632	1.8094	0.6141	0.0273228	0.0227494	0.0237802	0.0738524	36.9965	30.8038	32.1997
YNGC	2013-05-27	1607	1.5891	0.9097	0.395909	0.181863	0.0214741	0.599246	66.0679	30.3486	3.58353
MCWT	2013-05-27	1615	1.6602	0.7761	0.091066	0.0664373	0.0343292	0.191833	47.4716	34.633	17.8954
MAYC	2013-06-04	1553	1.6444	0.9269	0.343095	0.184949	0.00855834	0.536602	63.9383	34.4668	1.59491
MCSP	2013-06-04	1600	1.8593	0.6482	0.0185231	0.0205216	0.0148159	0.0538607	34.3908	38.1013	27.5079
MCWT	2013-06-04	1545	1.7671	0.6824	0.083257	0.0591809	0.0646302	0.207068	40.2075	28.5804	31.2121
MCSP	2013-06-11	1236	1.8952	0.6991	0.019744	0.0202647	0.0114063	0.0514151	38.4012	39.414	22.1848
YNGC	2013-06-11	1213	1.6132	0.8553	0.129237	0.0671774	0.020024	0.216438	59.7107	31.0377	9.2516
MCWT	2013-06-11	1221	1.7566	0.7762	0.0683106	0.0519435	0.0286759	0.14893	45.8676	34.8778	19.2546
MAYC	2013-06-20	1105	1.6204	0.8908	0.237752	0.134806	0.0188346	0.391393	60.7452	34.4426	4.81219
MCSP	2013-06-20	1111	1.7965	0.7072	0.0292845	0.0250629	0.0213283	0.0756757	38.6973	33.1188	28.1838
YNGC	2013-06-20	1051	1.7001	0.8737	0.0528268	0.0301144	0.00486664	0.0878078	60.1618	34.2958	5.54238
MCWT	2013-06-20	1058	1.7359	0.699	0.0695645	0.0542252	0.0495314	0.173321	40.1362	31.286	28.5778
MAYC	2013-06-23	1541	1.609	0.9011	0.233766	0.136193	0.0176448	0.387603	60.3106	35.1372	4.55228
MCSP	2013-06-23	1547	1.9261	0.6914	0.0290339	0.0272871	0.0212747	0.0775957	37.4169	35.1657	27.4174
YNGC	2013-06-23	1528	1.6589	0.7645	0.0459534	0.0301439	0.0160073	0.0921046	49.8926	32.7279	17.3795
MCWT	2013-06-23	1534	1.7207	0.8247	0.0535277	0.0468692	0.0130465	0.113443	47.1845	41.3151	11.5004
MAYC	2013-07-01	1345	1.6697	0.9047	0.210568	0.118899	0.0110902	0.340557	61.8304	34.9131	3.25648
MCSP	2013-07-01	1351	1.8684	0.7234	0.0288437	0.0283635	0.0197224	0.0769296	37.4937	36.8694	25.6369
MCWT	2013-07-01	1335	1.7808	0.8288	0.054843	0.0444117	0.0101356	0.10939	50.1352	40.5993	9.26554
MAYC	2013-07-09	1434	1.6702	0.8997	0.207239	0.123817	0.0141799	0.345235	60.0282	35.8645	4.10731
MCSP	2013-07-09	1440	1.8254	0.6521	0.0277874	0.0266443	0.0221887	0.0766205	36.2663	34.7745	28.9593
YNGC	2013-07-09	1418	1.6824	0.7698	0.051095	0.0348943	0.0212226	0.107212	47.658	32.547	19.795
MCWT	2013-07-09	1425	1.7797	0.774	0.0684336	0.0547866	0.0304168	0.153637	44.5424	35.6598	19.7978
MAYC	2013-07-18	920	1.6262	0.8811	0.233069	0.134181	0.0314881	0.398738	58.4516	33.6515	7.89693
MCSP	2013-07-18	925	1.8587	0.7566	0.0201947	0.0217817	0.00798647	0.0499628	40.4194	43.5958	15.9848
YNGC	2013-07-18	900	1.7754	0.8249	0.0354905	0.0253118	0.00764828	0.0684506	51.8484	36.9782	11.1734
MCWT	2013-07-18	910	1.7202	0.8827	0.048525	0.0424945	0.00521257	0.0962321	50.425	44.1583	5.41666
MAYC	2013-07-25	1537	1.6596	0.8974	0.215693	0.131766	0.0159989	0.363458	59.3448	36.2534	4.40185
MCSP	2013-07-25	1543	1.8845	0.7141	0.0324503	0.0312818	0.0251527	0.0888848	36.5083	35.1936	28.2981
YNGC	2013-07-25	1519	1.6881	0.8482	0.0328464	0.0239831	0.00583152	0.062661	52.4192	38.2744	9.30647
MCWT	2013-07-25	1528	1.6925	0.7728	0.0739444	0.0495691	0.0325301	0.156044	47.387	31.7662	20.8468
MAYC	2013-07-31	1341	1.7025	0.9139	0.199898	0.125408	0.00727467	0.33258	60.1051	37.7076	2.18734
MCSP	2013-07-31	1347	1.7833	0.6873	0.0245811	0.0250668	0.0165477	0.0661957	37.1341	37.8677	24.9982
YNGC	2013-07-31	1328	1.6342	0.7746	0.0348819	0.0209476	0.0113179	0.0671474	51.9482	31.1964	16.8554
MCWT	2013-07-31	1334	1.756	0.7222	0.06795	0.0522225	0.0433174	0.16349	41.5622	31.9424	26.4954
MAYC	2013-08-10	952	1.6712	0.8981	0.240552	0.169393	0.0266607	0.436606	55.096	38.7977	6.10635
MCSP	2013-08-10	957	1.8218	0.677	0.0327261	0.0229705	0.0244855	0.0801821	40.8147	28.6479	30.5373
YNGC	2013-08-10	936	1.7341	0.7762	0.043927	0.0267483	0.0166274	0.0873027	50.3157	30.6386	19.0457
MCWT	2013-08-10	944	1.7913	0.7031	0.0722511	0.0546774	0.0512206	0.178149	40.5566	30.6919	28.7515
MAYC	2013-08-20	907	1.6452	0.9119	0.216064	0.130762	0.00678964	0.353616	61.1014	36.9785	1.92006
YNGC	2013-08-20	850	1.7736	0.7456	0.0331517	0.02376	0.0141565	0.0710683	46.6477	33.4327	19.9196
MCWT	2013-08-20	900	1.7667	0.8336	0.048102	0.0436602	0.00920129	0.100963	47.6429	43.2436	9.11348
