# Supplementary material for: DOC export is exceeded by C fixation in May Creek: A late-successional watershed of the Copper River Basin, Alaska
Source: PLoS One. 2019 Nov 20;14(11):e0225271. doi: 10.1371/journal.pone.0225271 (PMC6867643; doi:10.1371/journal.pone.0225271)
Supplement: S4 File — (XLSX) [file pone.0225271.s007.xlsx]

## Sheet: NEE Data Excel
Year	DoY	Hour	NEE_flux_cumulative, g C m^-2
2012	139	0	0
2012	139	0.5	0.0299738
2012	139	1	0.0441212
2012	139	1.5	0.0582686
2012	139	2	0.0684996
2012	139	2.5	0.082647
2012	139	3	0.0967944
2012	139	3.5	0.110942
2012	139	4	0.11847
2012	139	4.5	0.125998
2012	139	5	0.136229
2012	139	5.5	0.171034
2012	139	6	0.176139
2012	139	6.5	0.187369
2012	139	7	0.16387
2012	139	7.5	0.132432
2012	139	8	0.102204
2012	139	8.5	-0.0540353
2012	139	9	-0.10659
2012	139	9.5	-0.244757
2012	139	10	-0.363295
2012	139	10.5	-0.537342
2012	139	11	-0.671947
2012	139	11.5	-0.839494
2012	139	12	-1.00105
2012	139	12.5	-1.10247
2012	139	13	-1.19785
2012	139	13.5	-1.22642
2012	139	14	-1.25498
2012	139	14.5	-1.2886
2012	139	15	-1.33907
2012	139	15.5	-1.38955
2012	139	16	-1.3788
2012	139	16.5	-1.42792
2012	139	17	-1.58329
2012	139	17.5	-1.61036
2012	139	18	-1.66788
2012	139	18.5	-1.73265
2012	139	19	-1.78206
2012	139	19.5	-1.81933
2012	139	20	-1.82354
2012	139	20.5	-1.84523
2012	139	21	-1.84049
2012	139	21.5	-1.84453
2012	139	22	-1.83377
2012	139	22.5	-1.82722
2012	139	23	-1.81418
2012	139	23.5	-1.79255
2012	140	0	-1.77909
2012	140	0.5	-1.78508
2012	140	1	-1.74163
2012	140	1.5	-1.71618
2012	140	2	-1.6812
2012	140	2.5	-1.72298
2012	140	3	-1.68488
2012	140	3.5	-1.64679
2012	140	4	-1.56835
2012	140	4.5	-1.52982
2012	140	5	-1.49213
2012	140	5.5	-1.45363
2012	140	6	-1.42768
2012	140	6.5	-1.39561
2012	140	7	-1.41178
2012	140	7.5	-1.41406
2012	140	8	-1.47575
2012	140	8.5	-1.51386
2012	140	9	-1.55744
2012	140	9.5	-1.70004
2012	140	10	-1.79863
2012	140	10.5	-2.10524
2012	140	11	-2.32654
2012	140	11.5	-2.58728
2012	140	12	-2.7698
2012	140	12.5	-2.87859
2012	140	13	-2.99254
2012	140	13.5	-3.07848
2012	140	14	-3.14572
2012	140	14.5	-3.34636
2012	140	15	-3.44405
2012	140	15.5	-3.54173
2012	140	16	-3.63942
2012	140	16.5	-3.68017
2012	140	17	-3.70493
2012	140	17.5	-3.73536
2012	140	18	-3.79418
2012	140	18.5	-3.78235
2012	140	19	-3.77872
2012	140	19.5	-3.78586
2012	140	20	-3.79067
2012	140	20.5	-3.7634
2012	140	21	-3.72905
2012	140	21.5	-3.68151
2012	140	22	-3.63243
2012	140	22.5	-3.58335
2012	140	23	-3.53427
2012	140	23.5	-3.48519
2012	141	0	-3.43555
2012	141	0.5	-3.38683
2012	141	1	-3.45432
2012	141	1.5	-3.40729
2012	141	2	-3.36135
2012	141	2.5	-3.32532
2012	141	3	-3.28858
2012	141	3.5	-3.255
2012	141	4	-3.21862
2012	141	4.5	-3.18155
2012	141	5	-3.14632
2012	141	5.5	-3.11004
2012	141	6	-3.07966
2012	141	6.5	-3.06588
2012	141	7	-3.06278
2012	141	7.5	-2.86533
2012	141	8	-2.92969
2012	141	8.5	-3.00337
2012	141	9	-3.17193
2012	141	9.5	-3.23523
2012	141	10	-3.31439
2012	141	10.5	-3.49061
2012	141	11	-3.63038
2012	141	11.5	-3.85141
2012	141	12	-4.13377
2012	141	12.5	-4.28895
2012	141	13	-4.4646
2012	141	13.5	-4.67453
2012	141	14	-4.79341
2012	141	14.5	-4.92115
2012	141	15	-5.12343
2012	141	15.5	-5.21098
2012	141	16	-5.30864
2012	141	16.5	-5.32439
2012	141	17	-5.37819
2012	141	17.5	-5.41552
2012	141	18	-5.36244
2012	141	18.5	-5.34874
2012	141	19	-5.42288
2012	141	19.5	-5.38101
2012	141	20	-5.42739
2012	141	20.5	-5.48931
2012	141	21	-5.4991
2012	141	21.5	-5.50096
2012	141	22	-5.49096
2012	141	22.5	-5.47843
2012	141	23	-5.45746
2012	141	23.5	-5.28677
2012	142	0	-5.24535
2012	142	0.5	-5.20165
2012	142	1	-5.16499
2012	142	1.5	-5.12577
2012	142	2	-5.08276
2012	142	2.5	-5.04058
2012	142	3	-4.99757
2012	142	3.5	-4.9621
2012	142	4	-4.92695
2012	142	4.5	-4.89181
2012	142	5	-4.85666
2012	142	5.5	-4.82059
2012	142	6	-4.78581
2012	142	6.5	-4.79172
2012	142	7	-4.8115
2012	142	7.5	-4.86283
2012	142	8	-4.88517
2012	142	8.5	-5.02065
2012	142	9	-5.09205
2012	142	9.5	-5.24912
2012	142	10	-5.37566
2012	142	10.5	-5.48682
2012	142	11	-5.58633
2012	142	11.5	-5.73743
2012	142	12	-6.01334
2012	142	12.5	-6.0922
2012	142	13	-6.3003
2012	142	13.5	-6.34557
2012	142	14	-6.41162
2012	142	14.5	-6.59271
2012	142	15	-6.84763
2012	142	15.5	-7.05977
2012	142	16	-7.35289
2012	142	16.5	-7.59097
2012	142	17	-7.7416
2012	142	17.5	-7.90819
2012	142	18	-8.11966
2012	142	18.5	-8.26094
2012	142	19	-8.28766
2012	142	19.5	-8.23497
2012	142	20	-8.22875
2012	142	20.5	-8.24477
2012	142	21	-8.22423
2012	142	21.5	-8.21803
2012	142	22	-8.16465
2012	142	22.5	-8.13381
2012	142	23	-8.08719
2012	142	23.5	-8.02556
2012	143	0	-8.00269
2012	143	0.5	-7.98137
2012	143	1	-7.95682
2012	143	1.5	-7.88179
2012	143	2	-7.84026
2012	143	2.5	-7.78639
2012	143	3	-7.74573
2012	143	3.5	-7.70646
2012	143	4	-7.6634
2012	143	4.5	-7.62715
2012	143	5	-7.59085
2012	143	5.5	-7.56358
2012	143	6	-7.54678
2012	143	6.5	-7.54569
2012	143	7	-7.58409
2012	143	7.5	-7.63521
2012	143	8	-7.70118
2012	143	8.5	-7.7416
2012	143	9	-7.82326
2012	143	9.5	-7.93852
2012	143	10	-8.04035
2012	143	10.5	-8.3662
2012	143	11	-8.42997
2012	143	11.5	-8.57678
2012	143	12	-8.5886
2012	143	12.5	-8.84862
2012	143	13	-9.07052
2012	143	13.5	-9.19372
2012	143	14	-9.36972
2012	143	14.5	-9.4838
2012	143	15	-9.6051
2012	143	15.5	-9.75089
2012	143	16	-9.82739
2012	143	16.5	-9.99782
2012	143	17	-10.2002
2012	143	17.5	-10.3389
2012	143	18	-10.3394
2012	143	18.5	-10.4049
2012	143	19	-10.4414
2012	143	19.5	-10.48
2012	143	20	-10.4399
2012	143	20.5	-10.4494
2012	143	21	-10.4367
2012	143	21.5	-10.4026
2012	143	22	-10.3693
2012	143	22.5	-10.3409
2012	143	23	-10.3278
2012	143	23.5	-10.3062
2012	144	0	-10.284
2012	144	0.5	-10.2599
2012	144	1	-10.2271
2012	144	1.5	-10.1908
2012	144	2	-10.0706
2012	144	2.5	-10.0279
2012	144	3	-9.98626
2012	144	3.5	-9.9448
2012	144	4	-9.90305
2012	144	4.5	-9.85956
2012	144	5	-9.8174
2012	144	5.5	-9.77972
2012	144	6	-9.75711
2012	144	6.5	-9.76203
2012	144	7	-9.77617
2012	144	7.5	-9.67336
2012	144	8	-9.83076
2012	144	8.5	-9.89525
2012	144	9	-10.0185
2012	144	9.5	-10.0995
2012	144	10	-10.2092
2012	144	10.5	-10.2684
2012	144	11	-10.4717
2012	144	11.5	-10.6543
2012	144	12	-10.7509
2012	144	12.5	-10.9178
2012	144	13	-10.9789
2012	144	13.5	-11.0981
2012	144	14	-11.2232
2012	144	14.5	-11.3686
2012	144	15	-11.4846
2012	144	15.5	-11.6487
2012	144	16	-11.5367
2012	144	16.5	-11.7095
2012	144	17	-11.785
2012	144	17.5	-11.9405
2012	144	18	-11.9006
2012	144	18.5	-11.8671
2012	144	19	-11.7942
2012	144	19.5	-11.743
2012	144	20	-11.7158
2012	144	20.5	-11.6831
2012	144	21	-11.6703
2012	144	21.5	-11.641
2012	144	22	-11.6001
2012	144	22.5	-11.5793
2012	144	23	-11.5577
2012	144	23.5	-11.5317
2012	145	0	-11.5073
2012	145	0.5	-11.4846
2012	145	1	-11.4699
2012	145	1.5	-11.4398
2012	145	2	-11.412
2012	145	2.5	-11.3751
2012	145	3	-11.3387
2012	145	3.5	-11.3007
2012	145	4	-11.2972
2012	145	4.5	-11.3193
2012	145	5	-11.2794
2012	145	5.5	-11.2639
2012	145	6	-11.2639
2012	145	6.5	-11.2858
2012	145	7	-11.2545
2012	145	7.5	-11.3167
2012	145	8	-11.344
2012	145	8.5	-11.3962
2012	145	9	-11.515
2012	145	9.5	-11.706
2012	145	10	-11.7836
2012	145	10.5	-11.9525
2012	145	11	-12.0531
2012	145	11.5	-12.1961
2012	145	12	-12.2543
2012	145	12.5	-12.2768
2012	145	13	-12.2339
2012	145	13.5	-12.2984
2012	145	14	-12.4938
2012	145	14.5	-12.5096
2012	145	15	-12.5003
2012	145	15.5	-12.5709
2012	145	16	-12.6425
2012	145	16.5	-12.6031
2012	145	17	-12.6831
2012	145	17.5	-12.6404
2012	145	18	-12.6208
2012	145	18.5	-12.5715
2012	145	19	-12.5266
2012	145	19.5	-12.4973
2012	145	20	-12.4682
2012	145	20.5	-12.4296
2012	145	21	-12.3852
2012	145	21.5	-12.3361
2012	145	22	-12.3014
2012	145	22.5	-12.2452
2012	145	23	-12.1989
2012	145	23.5	-12.1539
2012	146	0	-12.1214
2012	146	0.5	-12.0831
2012	146	1	-12.0412
2012	146	1.5	-12.0268
2012	146	2	-11.9929
2012	146	2.5	-11.9506
2012	146	3	-11.9135
2012	146	3.5	-11.8751
2012	146	4	-11.839
2012	146	4.5	-11.8005
2012	146	5	-11.7593
2012	146	5.5	-11.7189
2012	146	6	-11.7045
2012	146	6.5	-11.6814
2012	146	7	-11.7069
2012	146	7.5	-11.5251
2012	146	8	-11.5515
2012	146	8.5	-11.5767
2012	146	9	-11.6074
2012	146	9.5	-11.6765
2012	146	10	-11.7551
2012	146	10.5	-11.847
2012	146	11	-11.899
2012	146	11.5	-12.0113
2012	146	12	-12.2617
2012	146	12.5	-12.4671
2012	146	13	-12.6563
2012	146	13.5	-12.8377
2012	146	14	-12.919
2012	146	14.5	-13.1066
2012	146	15	-13.2414
2012	146	15.5	-13.3422
2012	146	16	-13.4628
2012	146	16.5	-13.5503
2012	146	17	-13.5942
2012	146	17.5	-13.6383
2012	146	18	-13.7168
2012	146	18.5	-13.783
2012	146	19	-13.8086
2012	146	19.5	-13.8253
2012	146	20	-13.8518
2012	146	20.5	-13.8313
2012	146	21	-13.8075
2012	146	21.5	-13.7873
2012	146	22	-13.7594
2012	146	22.5	-13.741
2012	146	23	-13.7067
2012	146	23.5	-13.6992
2012	147	0	-13.6389
2012	147	0.5	-13.6057
2012	147	1	-13.5089
2012	147	1.5	-13.4662
2012	147	2	-13.3454
2012	147	2.5	-13.309
2012	147	3	-13.2398
2012	147	3.5	-13.1971
2012	147	4	-13.0997
2012	147	4.5	-12.9844
2012	147	5	-12.9411
2012	147	5.5	-12.8857
2012	147	6	-12.8564
2012	147	6.5	-12.7826
2012	147	7	-12.7625
2012	147	7.5	-12.7217
2012	147	8	-12.7137
2012	147	8.5	-12.7177
2012	147	9	-12.7573
2012	147	9.5	-12.8318
2012	147	10	-12.8651
2012	147	10.5	-12.8768
2012	147	11	-12.8867
2012	147	11.5	-12.9345
2012	147	12	-13.0035
2012	147	12.5	-13.0804
2012	147	13	-13.1439
2012	147	13.5	-13.2356
2012	147	14	-13.2969
2012	147	14.5	-13.449
2012	147	15	-13.5678
2012	147	15.5	-13.7194
2012	147	16	-13.8402
2012	147	16.5	-14.0333
2012	147	17	-14.2979
2012	147	17.5	-14.5047
2012	147	18	-14.737
2012	147	18.5	-14.8577
2012	147	19	-14.9226
2012	147	19.5	-14.9595
2012	147	20	-14.9753
2012	147	20.5	-14.9559
2012	147	21	-14.9343
2012	147	21.5	-14.9028
2012	147	22	-14.8908
2012	147	22.5	-14.8491
2012	147	23	-14.8053
2012	147	23.5	-14.7422
2012	148	0	-14.701
2012	148	0.5	-14.6654
2012	148	1	-14.6436
2012	148	1.5	-14.604
2012	148	2	-14.5755
2012	148	2.5	-14.5315
2012	148	3	-14.5501
2012	148	3.5	-14.4963
2012	148	4	-14.4178
2012	148	4.5	-14.3729
2012	148	5	-14.3561
2012	148	5.5	-14.3424
2012	148	6	-14.3158
2012	148	6.5	-14.3106
2012	148	7	-14.318
2012	148	7.5	-14.39
2012	148	8	-14.4468
2012	148	8.5	-14.4292
2012	148	9	-14.4946
2012	148	9.5	-14.5996
2012	148	10	-14.7495
2012	148	10.5	-14.9515
2012	148	11	-15.1239
2012	148	11.5	-15.3475
2012	148	12	-15.3713
2012	148	12.5	-15.5382
2012	148	13	-15.9476
2012	148	13.5	-16.2352
2012	148	14	-16.3481
2012	148	14.5	-16.4242
2012	148	15	-16.4576
2012	148	15.5	-16.489
2012	148	16	-16.5648
2012	148	16.5	-16.5937
2012	148	17	-16.7079
2012	148	17.5	-16.7806
2012	148	18	-16.855
2012	148	18.5	-16.9116
2012	148	19	-16.995
2012	148	19.5	-17.118
2012	148	20	-17.1474
2012	148	20.5	-17.1536
2012	148	21	-17.1348
2012	148	21.5	-17.1239
2012	148	22	-17.1036
2012	148	22.5	-17.0658
2012	148	23	-17.0275
2012	148	23.5	-16.9854
2012	149	0	-16.9472
2012	149	0.5	-16.8935
2012	149	1	-16.8535
2012	149	1.5	-16.8094
2012	149	2	-16.765
2012	149	2.5	-16.7214
2012	149	3	-16.6785
2012	149	3.5	-16.6352
2012	149	4	-16.5923
2012	149	4.5	-16.5485
2012	149	5	-16.5042
2012	149	5.5	-16.4618
2012	149	6	-16.4328
2012	149	6.5	-16.4454
2012	149	7	-16.5913
2012	149	7.5	-16.4245
2012	149	8	-16.6219
2012	149	8.5	-16.6274
2012	149	9	-16.7553
2012	149	9.5	-16.8366
2012	149	10	-17.0784
2012	149	10.5	-17.3115
2012	149	11	-17.4522
2012	149	11.5	-17.6859
2012	149	12	-17.8444
2012	149	12.5	-18.0308
2012	149	13	-18.0922
2012	149	13.5	-18.1181
2012	149	14	-18.2596
2012	149	14.5	-18.4016
2012	149	15	-18.3931
2012	149	15.5	-18.4108
2012	149	16	-18.4621
2012	149	16.5	-18.4016
2012	149	17	-18.3326
2012	149	17.5	-18.2578
2012	149	18	-18.2624
2012	149	18.5	-18.2947
2012	149	19	-18.3218
2012	149	19.5	-18.3451
2012	149	20	-18.3522
2012	149	20.5	-18.346
2012	149	21	-18.3152
2012	149	21.5	-18.3066
2012	149	22	-18.2593
2012	149	22.5	-18.1846
2012	149	23	-18.168
2012	149	23.5	-18.1596
2012	150	0	-18.1067
2012	150	0.5	-18.0387
2012	150	1	-17.9966
2012	150	1.5	-17.9686
2012	150	2	-17.9391
2012	150	2.5	-17.8943
2012	150	3	-17.8517
2012	150	3.5	-17.8076
2012	150	4	-17.7667
2012	150	4.5	-17.7265
2012	150	5	-17.687
2012	150	5.5	-17.6504
2012	150	6	-17.6258
2012	150	6.5	-17.624
2012	150	7	-17.6548
2012	150	7.5	-17.6595
2012	150	8	-17.6647
2012	150	8.5	-17.7075
2012	150	9	-17.947
2012	150	9.5	-18.2553
2012	150	10	-18.3836
2012	150	10.5	-18.4838
2012	150	11	-18.7113
2012	150	11.5	-18.7599
2012	150	12	-18.8068
2012	150	12.5	-18.8893
2012	150	13	-18.8071
2012	150	13.5	-18.7266
2012	150	14	-18.8355
2012	150	14.5	-18.8196
2012	150	15	-19.0032
2012	150	15.5	-18.9848
2012	150	16	-19.04
2012	150	16.5	-19.1825
2012	150	17	-19.2785
2012	150	17.5	-19.4297
2012	150	18	-19.59
2012	150	18.5	-19.7116
2012	150	19	-19.7872
2012	150	19.5	-19.8069
2012	150	20	-19.8669
2012	150	20.5	-19.9596
2012	150	21	-19.9998
2012	150	21.5	-20.0145
2012	150	22	-20.0226
2012	150	22.5	-20.0217
2012	150	23	-20.0098
2012	150	23.5	-19.9757
2012	151	0	-19.9516
2012	151	0.5	-19.9155
2012	151	1	-19.8728
2012	151	1.5	-19.787
2012	151	2	-19.7489
2012	151	2.5	-19.7086
2012	151	3	-19.6683
2012	151	3.5	-19.6291
2012	151	4	-19.5903
2012	151	4.5	-19.5731
2012	151	5	-19.5164
2012	151	5.5	-19.493
2012	151	6	-19.4755
2012	151	6.5	-19.4709
2012	151	7	-19.4945
2012	151	7.5	-19.4644
2012	151	8	-19.5859
2012	151	8.5	-19.7405
2012	151	9	-19.8285
2012	151	9.5	-19.9261
2012	151	10	-20.08
2012	151	10.5	-20.2288
2012	151	11	-20.2314
2012	151	11.5	-20.3262
2012	151	12	-20.4014
2012	151	12.5	-20.4465
2012	151	13	-20.6627
2012	151	13.5	-20.9115
2012	151	14	-21.1135
2012	151	14.5	-21.3312
2012	151	15	-21.4795
2012	151	15.5	-21.6745
2012	151	16	-21.8069
2012	151	16.5	-21.9403
2012	151	17	-22.0322
2012	151	17.5	-22.1341
2012	151	18	-22.2138
2012	151	18.5	-22.2685
2012	151	19	-22.314
2012	151	19.5	-22.4012
2012	151	20	-22.5192
2012	151	20.5	-22.5539
2012	151	21	-22.5165
2012	151	21.5	-22.4292
2012	151	22	-22.3375
2012	151	22.5	-22.3276
2012	151	23	-22.2904
2012	151	23.5	-22.2764
2012	152	0	-22.235
2012	152	0.5	-22.195
2012	152	1	-22.0288
2012	152	1.5	-21.9919
2012	152	2	-21.9435
2012	152	2.5	-21.9345
2012	152	3	-21.8945
2012	152	3.5	-21.8566
2012	152	4	-21.8188
2012	152	4.5	-21.7812
2012	152	5	-21.7441
2012	152	5.5	-21.7169
2012	152	6	-21.6883
2012	152	6.5	-21.6826
2012	152	7	-21.6809
2012	152	7.5	-21.7106
2012	152	8	-21.7432
2012	152	8.5	-21.8024
2012	152	9	-21.8503
2012	152	9.5	-21.9208
2012	152	10	-21.9992
2012	152	10.5	-22.0466
2012	152	11	-22.2329
2012	152	11.5	-22.4736
2012	152	12	-22.7417
2012	152	12.5	-22.8868
2012	152	13	-23.1543
2012	152	13.5	-23.3233
2012	152	14	-23.4076
2012	152	14.5	-23.5832
2012	152	15	-23.8452
2012	152	15.5	-23.9417
2012	152	16	-24.155
2012	152	16.5	-24.2721
2012	152	17	-24.3587
2012	152	17.5	-24.4722
2012	152	18	-24.4963
2012	152	18.5	-24.5363
2012	152	19	-24.5772
2012	152	19.5	-24.6613
2012	152	20	-24.6846
2012	152	20.5	-24.7023
2012	152	21	-24.6981
2012	152	21.5	-24.6811
2012	152	22	-24.6665
2012	152	22.5	-24.6573
2012	152	23	-24.6544
2012	152	23.5	-24.6742
2012	153	0	-24.6701
2012	153	0.5	-24.6609
2012	153	1	-24.6175
2012	153	1.5	-24.5778
2012	153	2	-24.5368
2012	153	2.5	-24.5468
2012	153	3	-24.5088
2012	153	3.5	-24.4662
2012	153	4	-24.4272
2012	153	4.5	-24.392
2012	153	5	-24.3496
2012	153	5.5	-24.3248
2012	153	6	-24.3194
2012	153	6.5	-24.317
2012	153	7	-24.2846
2012	153	7.5	-24.3485
2012	153	8	-24.3969
2012	153	8.5	-24.5438
2012	153	9	-24.6885
2012	153	9.5	-24.9903
2012	153	10	-25.2989
2012	153	10.5	-25.5603
2012	153	11	-25.7298
2012	153	11.5	-25.8679
2012	153	12	-26.0899
2012	153	12.5	-26.3781
2012	153	13	-26.4723
2012	153	13.5	-26.5387
2012	153	14	-26.6952
2012	153	14.5	-26.6687
2012	153	15	-26.582
2012	153	15.5	-26.539
2012	153	16	-26.5094
2012	153	16.5	-26.5439
2012	153	17	-26.6101
2012	153	17.5	-26.7716
2012	153	18	-26.9137
2012	153	18.5	-27.0777
2012	153	19	-27.1734
2012	153	19.5	-27.3099
2012	153	20	-27.2627
2012	153	20.5	-27.4083
2012	153	21	-27.3387
2012	153	21.5	-27.2961
2012	153	22	-27.2587
2012	153	22.5	-27.1986
2012	153	23	-27.163
2012	153	23.5	-27.059
2012	154	0	-27.0165
2012	154	0.5	-26.9816
2012	154	1	-26.8835
2012	154	1.5	-26.8173
2012	154	2	-26.7723
2012	154	2.5	-26.7304
2012	154	3	-26.6897
2012	154	3.5	-26.6508
2012	154	4	-26.6098
2012	154	4.5	-26.5692
2012	154	5	-26.5766
2012	154	5.5	-26.5526
2012	154	6	-26.5568
2012	154	6.5	-26.5686
2012	154	7	-26.4532
2012	154	7.5	-26.5671
2012	154	8	-26.8
2012	154	8.5	-26.9685
2012	154	9	-27.1943
2012	154	9.5	-27.3633
2012	154	10	-27.4873
2012	154	10.5	-27.6083
2012	154	11	-27.7892
2012	154	11.5	-27.9052
2012	154	12	-28.013
2012	154	12.5	-28.1
2012	154	13	-28.1843
2012	154	13.5	-28.2527
2012	154	14	-28.2602
2012	154	14.5	-28.2096
2012	154	15	-28.1488
2012	154	15.5	-28.0816
2012	154	16	-28.1245
2012	154	16.5	-28.2576
2012	154	17	-28.2825
2012	154	17.5	-28.362
2012	154	18	-28.3864
2012	154	18.5	-28.3701
2012	154	19	-28.3584
2012	154	19.5	-28.32
2012	154	20	-28.2831
2012	154	20.5	-28.2497
2012	154	21	-28.2402
2012	154	21.5	-28.2175
2012	154	22	-28.2006
2012	154	22.5	-28.1937
2012	154	23	-28.1913
2012	154	23.5	-28.155
2012	155	0	-28.1179
2012	155	0.5	-28.083
2012	155	1	-28.0512
2012	155	1.5	-27.988
2012	155	2	-27.967
2012	155	2.5	-27.8247
2012	155	3	-27.7701
2012	155	3.5	-27.7344
2012	155	4	-27.6982
2012	155	4.5	-27.6641
2012	155	5	-27.6281
2012	155	5.5	-27.5915
2012	155	6	-27.5549
2012	155	6.5	-27.5542
2012	155	7	-27.096
2012	155	7.5	-27.1134
2012	155	8	-27.3342
2012	155	8.5	-27.3783
2012	155	9	-27.4638
2012	155	9.5	-27.6479
2012	155	10	-27.7834
2012	155	10.5	-27.944
2012	155	11	-28.1312
2012	155	11.5	-28.3167
2012	155	12	-28.5025
2012	155	12.5	-28.6537
2012	155	13	-28.7398
2012	155	13.5	-28.9868
2012	155	14	-29.2615
2012	155	14.5	-29.4652
2012	155	15	-29.8067
2012	155	15.5	-29.99
2012	155	16	-30.2622
2012	155	16.5	-30.4719
2012	155	17	-30.6081
2012	155	17.5	-30.7072
2012	155	18	-30.7792
2012	155	18.5	-30.8512
2012	155	19	-30.8852
2012	155	19.5	-30.9995
2012	155	20	-30.9745
2012	155	20.5	-30.9646
2012	155	21	-30.9583
2012	155	21.5	-30.9467
2012	155	22	-30.8952
2012	155	22.5	-30.8395
2012	155	23	-30.7829
2012	155	23.5	-30.7362
2012	156	0	-30.6896
2012	156	0.5	-30.6454
2012	156	1	-30.6032
2012	156	1.5	-30.4934
2012	156	2	-30.4516
2012	156	2.5	-30.4148
2012	156	3	-30.3771
2012	156	3.5	-30.3393
2012	156	4	-30.305
2012	156	4.5	-30.2654
2012	156	5	-30.2303
2012	156	5.5	-30.1999
2012	156	6	-30.1842
2012	156	6.5	-30.1674
2012	156	7	-30.0082
2012	156	7.5	-30.1022
2012	156	8	-30.1399
2012	156	8.5	-30.1267
2012	156	9	-30.2109
2012	156	9.5	-30.3217
2012	156	10	-30.3125
2012	156	10.5	-30.415
2012	156	11	-30.4376
2012	156	11.5	-30.5522
2012	156	12	-30.7307
2012	156	12.5	-31.023
2012	156	13	-31.2435
2012	156	13.5	-31.3944
2012	156	14	-31.4885
2012	156	14.5	-31.5943
2012	156	15	-31.7837
2012	156	15.5	-32.068
2012	156	16	-32.2567
2012	156	16.5	-32.4193
2012	156	17	-32.5546
2012	156	17.5	-32.7722
2012	156	18	-32.9482
2012	156	18.5	-33.069
2012	156	19	-33.198
2012	156	19.5	-33.3255
2012	156	20	-33.3699
2012	156	20.5	-33.4254
2012	156	21	-33.4675
2012	156	21.5	-33.4445
2012	156	22	-33.4207
2012	156	22.5	-33.3905
2012	156	23	-33.3364
2012	156	23.5	-33.2851
2012	157	0	-33.2339
2012	157	0.5	-33.1846
2012	157	1	-33.1368
2012	157	1.5	-33.09
2012	157	2	-33.0481
2012	157	2.5	-33.0014
2012	157	3	-32.9649
2012	157	3.5	-32.9261
2012	157	4	-32.8845
2012	157	4.5	-32.8803
2012	157	5	-32.8685
2012	157	5.5	-32.8384
2012	157	6	-32.8147
2012	157	6.5	-32.8336
2012	157	7	-32.7281
2012	157	7.5	-32.8359
2012	157	8	-32.9938
2012	157	8.5	-33.1691
2012	157	9	-33.3388
2012	157	9.5	-33.5285
2012	157	10	-33.6303
2012	157	10.5	-33.8057
2012	157	11	-33.9046
2012	157	11.5	-33.9926
2012	157	12	-34.0471
2012	157	12.5	-34.0692
2012	157	13	-34.1822
2012	157	13.5	-34.3159
2012	157	14	-34.4174
2012	157	14.5	-34.3976
2012	157	15	-34.4866
2012	157	15.5	-34.7924
2012	157	16	-34.8491
2012	157	16.5	-35.0021
2012	157	17	-35.189
2012	157	17.5	-35.2859
2012	157	18	-35.3892
2012	157	18.5	-35.488
2012	157	19	-35.5549
2012	157	19.5	-35.7134
2012	157	20	-35.7615
2012	157	20.5	-35.7061
2012	157	21	-35.6546
2012	157	21.5	-35.5866
2012	157	22	-35.5179
2012	157	22.5	-35.4309
2012	157	23	-35.3545
2012	157	23.5	-35.3228
2012	158	0	-35.2494
2012	158	0.5	-35.1253
2012	158	1	-35.0814
2012	158	1.5	-35.0277
2012	158	2	-34.8359
2012	158	2.5	-34.7333
2012	158	3	-34.6733
2012	158	3.5	-34.5291
2012	158	4	-34.4694
2012	158	4.5	-34.4124
2012	158	5	-34.1983
2012	158	5.5	-34.0953
2012	158	6	-33.9903
2012	158	6.5	-33.9456
2012	158	7	-33.9228
2012	158	7.5	-33.818
2012	158	8	-33.7742
2012	158	8.5	-33.7794
2012	158	9	-33.8038
2012	158	9.5	-33.8748
2012	158	10	-33.9725
2012	158	10.5	-34.0988
2012	158	11	-34.1583
2012	158	11.5	-34.297
2012	158	12	-34.4411
2012	158	12.5	-34.659
2012	158	13	-34.8
2012	158	13.5	-35.069
2012	158	14	-35.1391
2012	158	14.5	-35.188
2012	158	15	-35.4071
2012	158	15.5	-35.5222
2012	158	16	-35.5666
2012	158	16.5	-35.697
2012	158	17	-35.9258
2012	158	17.5	-35.8821
2012	158	18	-36.0411
2012	158	18.5	-36.0774
2012	158	19	-36.1781
2012	158	19.5	-36.2788
2012	158	20	-36.3146
2012	158	20.5	-36.326
2012	158	21	-36.3525
2012	158	21.5	-36.3088
2012	158	22	-36.2902
2012	158	22.5	-36.2853
2012	158	23	-36.2701
2012	158	23.5	-36.2092
2012	159	0	-36.1807
2012	159	0.5	-36.1486
2012	159	1	-36.0979
2012	159	1.5	-36.0511
2012	159	2	-36.0144
2012	159	2.5	-35.9783
2012	159	3	-35.9772
2012	159	3.5	-35.9403
2012	159	4	-35.9018
2012	159	4.5	-35.8636
2012	159	5	-35.8263
2012	159	5.5	-35.7951
2012	159	6	-35.7598
2012	159	6.5	-35.7338
2012	159	7	-35.716
2012	159	7.5	-35.744
2012	159	8	-35.6489
2012	159	8.5	-35.9522
2012	159	9	-36.2073
2012	159	9.5	-36.2768
2012	159	10	-36.5679
2012	159	10.5	-36.8432
2012	159	11	-37.0843
2012	159	11.5	-37.375
2012	159	12	-37.6293
2012	159	12.5	-37.7625
2012	159	13	-38.046
2012	159	13.5	-38.2622
2012	159	14	-38.4175
2012	159	14.5	-38.5184
2012	159	15	-38.7039
2012	159	15.5	-38.9292
2012	159	16	-39.1162
2012	159	16.5	-39.2791
2012	159	17	-39.4179
2012	159	17.5	-39.4932
2012	159	18	-39.5041
2012	159	18.5	-39.5035
2012	159	19	-39.4873
2012	159	19.5	-39.464
2012	159	20	-39.4864
2012	159	20.5	-39.4932
2012	159	21	-39.4721
2012	159	21.5	-39.4605
2012	159	22	-39.4551
2012	159	22.5	-39.4443
2012	159	23	-39.484
2012	159	23.5	-39.4365
2012	160	0	-39.3737
2012	160	0.5	-39.2819
2012	160	1	-39.3426
2012	160	1.5	-39.2782
2012	160	2	-39.209
2012	160	2.5	-39.1429
2012	160	3	-39.0737
2012	160	3.5	-39.0068
2012	160	4	-38.9393
2012	160	4.5	-38.87
2012	160	5	-38.8008
2012	160	5.5	-38.7307
2012	160	6	-38.6652
2012	160	6.5	-38.6058
2012	160	7	-38.5594
2012	160	7.5	-38.5237
2012	160	8	-38.5301
2012	160	8.5	-38.239
2012	160	9	-38.2549
2012	160	9.5	-38.2841
2012	160	10	-38.3803
2012	160	10.5	-38.5041
2012	160	11	-38.6128
2012	160	11.5	-38.8332
2012	160	12	-38.9959
2012	160	12.5	-39.1276
2012	160	13	-39.1587
2012	160	13.5	-39.2116
2012	160	14	-39.2533
2012	160	14.5	-39.283
2012	160	15	-39.2861
2012	160	15.5	-39.2942
2012	160	16	-39.3058
2012	160	16.5	-39.3315
2012	160	17	-39.3252
2012	160	17.5	-39.3575
2012	160	18	-39.3833
2012	160	18.5	-39.3908
2012	160	19	-39.4033
2012	160	19.5	-39.4315
2012	160	20	-39.4687
2012	160	20.5	-39.4259
2012	160	21	-39.3848
2012	160	21.5	-39.2853
2012	160	22	-39.2364
2012	160	22.5	-39.1854
2012	160	23	-39.0873
2012	160	23.5	-39.0434
2012	161	0	-38.9946
2012	161	0.5	-38.9511
2012	161	1	-38.9028
2012	161	1.5	-38.8554
2012	161	2	-38.8087
2012	161	2.5	-38.7452
2012	161	3	-38.6986
2012	161	3.5	-38.6065
2012	161	4	-38.5619
2012	161	4.5	-38.5148
2012	161	5	-38.4722
2012	161	5.5	-38.4485
2012	161	6	-38.407
2012	161	6.5	-38.3683
2012	161	7	-38.3594
2012	161	7.5	-38.4341
2012	161	8	-38.6245
2012	161	8.5	-38.8101
2012	161	9	-38.8778
2012	161	9.5	-39.1016
2012	161	10	-39.4113
2012	161	10.5	-39.6769
2012	161	11	-40.004
2012	161	11.5	-40.2979
2012	161	12	-40.4895
2012	161	12.5	-40.694
2012	161	13	-40.8785
2012	161	13.5	-41.0669
2012	161	14	-41.0889
2012	161	14.5	-41.1537
2012	161	15	-41.3226
2012	161	15.5	-41.4281
2012	161	16	-41.4797
2012	161	16.5	-41.65
2012	161	17	-41.7944
2012	161	17.5	-41.8378
2012	161	18	-41.9698
2012	161	18.5	-42.0872
2012	161	19	-42.152
2012	161	19.5	-42.2573
2012	161	20	-42.3124
2012	161	20.5	-42.3884
2012	161	21	-42.4265
2012	161	21.5	-42.41
2012	161	22	-42.3775
2012	161	22.5	-42.3259
2012	161	23	-42.3021
2012	161	23.5	-42.2454
2012	162	0	-42.1477
2012	162	0.5	-42.1746
2012	162	1	-42.1477
2012	162	1.5	-42.0914
2012	162	2	-42.0399
2012	162	2.5	-41.9887
2012	162	3	-41.9471
2012	162	3.5	-41.8957
2012	162	4	-41.8464
2012	162	4.5	-41.7961
2012	162	5	-41.7588
2012	162	5.5	-41.7175
2012	162	6	-41.669
2012	162	6.5	-41.6701
2012	162	7	-41.6806
2012	162	7.5	-41.6873
2012	162	8	-41.7213
2012	162	8.5	-41.8094
2012	162	9	-42.0459
2012	162	9.5	-42.2207
2012	162	10	-42.3513
2012	162	10.5	-42.674
2012	162	11	-42.8093
2012	162	11.5	-42.9141
2012	162	12	-43.0165
2012	162	12.5	-43.2043
2012	162	13	-43.4255
2012	162	13.5	-43.6373
2012	162	14	-43.7981
2012	162	14.5	-43.8816
2012	162	15	-43.9488
2012	162	15.5	-44.0478
2012	162	16	-44.1384
2012	162	16.5	-44.2228
2012	162	17	-44.2953
2012	162	17.5	-44.3736
2012	162	18	-44.4389
2012	162	18.5	-44.4832
2012	162	19	-44.5739
2012	162	19.5	-44.6498
2012	162	20	-44.6524
2012	162	20.5	-44.6897
2012	162	21	-44.6926
2012	162	21.5	-44.677
2012	162	22	-44.6586
2012	162	22.5	-44.626
2012	162	23	-44.5921
2012	162	23.5	-44.5464
2012	163	0	-44.5917
2012	163	0.5	-44.5319
2012	163	1	-44.4724
2012	163	1.5	-44.4129
2012	163	2	-44.3736
2012	163	2.5	-44.3135
2012	163	3	-44.1336
2012	163	3.5	-44.0231
2012	163	4	-43.9359
2012	163	4.5	-43.8722
2012	163	5	-43.8503
2012	163	5.5	-43.7914
2012	163	6	-43.7228
2012	163	6.5	-43.6653
2012	163	7	-43.6056
2012	163	7.5	-43.5487
2012	163	8	-43.4901
2012	163	8.5	-43.4418
2012	163	9	-43.389
2012	163	9.5	-43.3748
2012	163	10	-43.4265
2012	163	10.5	-43.4675
2012	163	11	-43.1279
2012	163	11.5	-43.1169
2012	163	12	-43.1246
2012	163	12.5	-43.1313
2012	163	13	-43.1336
2012	163	13.5	-43.1504
2012	163	14	-43.1571
2012	163	14.5	-43.1699
2012	163	15	-43.1836
2012	163	15.5	-43.2111
2012	163	16	-43.2547
2012	163	16.5	-43.3031
2012	163	17	-43.3799
2012	163	17.5	-43.3997
2012	163	18	-43.4241
2012	163	18.5	-43.4338
2012	163	19	-43.4354
2012	163	19.5	-43.4014
2012	163	20	-43.3434
2012	163	20.5	-43.327
2012	163	21	-43.2716
2012	163	21.5	-43.2393
2012	163	22	-43.1933
2012	163	22.5	-43.1496
2012	163	23	-43.1138
2012	163	23.5	-43.0668
2012	164	0	-43.0197
2012	164	0.5	-42.9727
2012	164	1	-42.9472
2012	164	1.5	-42.9013
2012	164	2	-42.8545
2012	164	2.5	-42.8086
2012	164	3	-42.7608
2012	164	3.5	-42.6193
2012	164	4	-42.525
2012	164	4.5	-42.5041
2012	164	5	-42.4551
2012	164	5.5	-42.427
2012	164	6	-42.4057
2012	164	6.5	-42.3627
2012	164	7	-42.3253
2012	164	7.5	-42.3191
2012	164	8	-42.3087
2012	164	8.5	-42.336
2012	164	9	-42.4482
2012	164	9.5	-42.7375
2012	164	10	-42.9919
2012	164	10.5	-43.1804
2012	164	11	-43.3894
2012	164	11.5	-43.683
2012	164	12	-44.0693
2012	164	12.5	-44.1954
2012	164	13	-44.3043
2012	164	13.5	-44.3492
2012	164	14	-44.3272
2012	164	14.5	-44.4428
2012	164	15	-44.6196
2012	164	15.5	-44.7091
2012	164	16	-44.6953
2012	164	16.5	-44.6946
2012	164	17	-44.7029
2012	164	17.5	-44.7401
2012	164	18	-44.774
2012	164	18.5	-44.7607
2012	164	19	-44.8037
2012	164	19.5	-44.8169
2012	164	20	-44.8177
2012	164	20.5	-44.7885
2012	164	21	-44.7304
2012	164	21.5	-44.6658
2012	164	22	-44.6041
2012	164	22.5	-44.5519
2012	164	23	-44.4958
2012	164	23.5	-44.4409
2012	165	0	-44.3871
2012	165	0.5	-44.3399
2012	165	1	-44.2619
2012	165	1.5	-44.2118
2012	165	2	-44.1624
2012	165	2.5	-44.1121
2012	165	3	-44.0619
2012	165	3.5	-44.0116
2012	165	4	-43.9555
2012	165	4.5	-43.8995
2012	165	5	-43.8435
2012	165	5.5	-43.79
2012	165	6	-43.7373
2012	165	6.5	-43.6855
2012	165	7	-43.6337
2012	165	7.5	-43.5819
2012	165	8	-43.5301
2012	165	8.5	-43.4783
2012	165	9	-43.4265
2012	165	9.5	-43.3746
2012	165	10	-43.3228
2012	165	10.5	-43.271
2012	165	11	-43.2192
2012	165	11.5	-43.1674
2012	165	12	-43.1156
2012	165	12.5	-43.4349
2012	165	13	-43.8018
2012	165	13.5	-44.0735
2012	165	14	-44.2475
2012	165	14.5	-44.63
2012	165	15	-44.6886
2012	165	15.5	-44.7892
2012	165	16	-44.9525
2012	165	16.5	-45.0046
2012	165	17	-45.127
2012	165	17.5	-45.1931
2012	165	18	-45.3383
2012	165	18.5	-45.4071
2012	165	19	-45.4677
2012	165	19.5	-45.54
2012	165	20	-45.5541
2012	165	20.5	-45.5022
2012	165	21	-45.4814
2012	165	21.5	-45.4291
2012	165	22	-45.4103
2012	165	22.5	-45.3729
2012	165	23	-45.3189
2012	165	23.5	-45.3007
2012	166	0	-45.2535
2012	166	0.5	-45.2034
2012	166	1	-45.1532
2012	166	1.5	-45.1239
2012	166	2	-45.0747
2012	166	2.5	-45.0253
2012	166	3	-44.9801
2012	166	3.5	-44.9282
2012	166	4	-44.8785
2012	166	4.5	-44.8276
2012	166	5	-44.772
2012	166	5.5	-44.7164
2012	166	6	-44.6608
2012	166	6.5	-44.6053
2012	166	7	-44.5497
2012	166	7.5	-44.4941
2012	166	8	-44.4385
2012	166	8.5	-44.3829
2012	166	9	-44.3273
2012	166	9.5	-44.2717
2012	166	10	-44.2161
2012	166	10.5	-44.1605
2012	166	11	-44.1049
2012	166	11.5	-44.0494
2012	166	12	-43.9938
2012	166	12.5	-43.9382
2012	166	13	-43.8826
2012	166	13.5	-43.827
2012	166	14	-43.7714
2012	166	14.5	-43.7158
2012	166	15	-43.6602
2012	166	15.5	-43.6046
2012	166	16	-43.549
2012	166	16.5	-43.4935
2012	166	17	-43.4379
2012	166	17.5	-43.3823
2012	166	18	-43.3267
2012	166	18.5	-43.2711
2012	166	19	-43.2155
2012	166	19.5	-43.1599
2012	166	20	-43.1043
2012	166	20.5	-43.0487
2012	166	21	-42.9931
2012	166	21.5	-42.9375
2012	166	22	-42.882
2012	166	22.5	-42.8264
2012	166	23	-42.77
2012	166	23.5	-42.7125
2012	167	0	-42.655
2012	167	0.5	-42.5936
2012	167	1	-42.5327
2012	167	1.5	-42.4696
2012	167	2	-42.407
2012	167	2.5	-42.3365
2012	167	3	-42.266
2012	167	3.5	-42.1956
2012	167	4	-42.1251
2012	167	4.5	-42.0546
2012	167	5	-41.9841
2012	167	5.5	-41.9137
2012	167	6	-41.8432
2012	167	6.5	-41.7727
2012	167	7	-41.7022
2012	167	7.5	-41.6318
2012	167	8	-41.5613
2012	167	8.5	-41.4908
2012	167	9	-41.4204
2012	167	9.5	-41.3499
2012	167	10	-41.4743
2012	167	10.5	-41.5841
2012	167	11	-41.7485
2012	167	11.5	-42.0394
2012	167	12	-42.2672
2012	167	12.5	-42.4764
2012	167	13	-42.5963
2012	167	13.5	-42.868
2012	167	14	-43.2102
2012	167	14.5	-43.475
2012	167	15	-43.6625
2012	167	15.5	-43.9057
2012	167	16	-44.0343
2012	167	16.5	-44.1066
2012	167	17	-44.1981
2012	167	17.5	-44.3504
2012	167	18	-44.5939
2012	167	18.5	-44.7847
2012	167	19	-44.9415
2012	167	19.5	-45.0412
2012	167	20	-45.1534
2012	167	20.5	-45.1767
2012	167	21	-45.1865
2012	167	21.5	-45.2153
2012	167	22	-45.1979
2012	167	22.5	-45.1067
2012	167	23	-45.1012
2012	167	23.5	-45.0919
2012	168	0	-45.0276
2012	168	0.5	-44.9656
2012	168	1	-44.8148
2012	168	1.5	-44.793
2012	168	2	-44.7393
2012	168	2.5	-44.6917
2012	168	3	-44.6413
2012	168	3.5	-44.5919
2012	168	4	-44.5451
2012	168	4.5	-44.5106
2012	168	5	-44.4719
2012	168	5.5	-44.5341
2012	168	6	-44.4329
2012	168	6.5	-44.4236
2012	168	7	-44.4204
2012	168	7.5	-44.3727
2012	168	8	-44.4622
2012	168	8.5	-44.5857
2012	168	9	-44.6467
2012	168	9.5	-44.7719
2012	168	10	-44.7757
2012	168	10.5	-44.7936
2012	168	11	-44.8638
2012	168	11.5	-44.9881
2012	168	12	-45.3409
2012	168	12.5	-45.7293
2012	168	13	-45.9554
2012	168	13.5	-46.2133
2012	168	14	-46.3121
2012	168	14.5	-46.3973
2012	168	15	-46.4525
2012	168	15.5	-46.6126
2012	168	16	-46.7599
2012	168	16.5	-46.8511
2012	168	17	-47.0635
2012	168	17.5	-47.1328
2012	168	18	-47.1565
2012	168	18.5	-47.0968
2012	168	19	-47.0569
2012	168	19.5	-47.0756
2012	168	20	-47.0951
2012	168	20.5	-47.0587
2012	168	21	-47.0373
2012	168	21.5	-47.025
2012	168	22	-46.9757
2012	168	22.5	-46.8943
2012	168	23	-46.8129
2012	168	23.5	-46.7403
2012	169	0	-46.6767
2012	169	0.5	-46.6146
2012	169	1	-46.5503
2012	169	1.5	-46.4844
2012	169	2	-46.4212
2012	169	2.5	-46.3559
2012	169	3	-46.2976
2012	169	3.5	-46.2313
2012	169	4	-46.2638
2012	169	4.5	-46.2096
2012	169	5	-46.1554
2012	169	5.5	-46.1033
2012	169	6	-46.0372
2012	169	6.5	-45.9779
2012	169	7	-45.9331
2012	169	7.5	-45.9008
2012	169	8	-45.975
2012	169	8.5	-45.7801
2012	169	9	-45.7948
2012	169	9.5	-45.5583
2012	169	10	-45.6065
2012	169	10.5	-45.7088
2012	169	11	-45.881
2012	169	11.5	-46.0846
2012	169	12	-46.396
2012	169	12.5	-46.5238
2012	169	13	-46.5906
2012	169	13.5	-46.631
2012	169	14	-46.7205
2012	169	14.5	-46.9582
2012	169	15	-47.2054
2012	169	15.5	-47.36
2012	169	16	-47.5856
2012	169	16.5	-47.6818
2012	169	17	-47.7993
2012	169	17.5	-47.947
2012	169	18	-48.0703
2012	169	18.5	-48.124
2012	169	19	-48.2744
2012	169	19.5	-48.3369
2012	169	20	-48.3601
2012	169	20.5	-48.3815
2012	169	21	-48.4048
2012	169	21.5	-48.3737
2012	169	22	-48.3511
2012	169	22.5	-48.2862
2012	169	23	-48.2511
2012	169	23.5	-48.1893
2012	170	0	-48.1207
2012	170	0.5	-48.0575
2012	170	1	-48.0004
2012	170	1.5	-47.9364
2012	170	2	-47.8728
2012	170	2.5	-47.8297
2012	170	3	-47.7284
2012	170	3.5	-47.6215
2012	170	4	-47.5328
2012	170	4.5	-47.3018
2012	170	5	-47.2265
2012	170	5.5	-47.1752
2012	170	6	-47.0263
2012	170	6.5	-46.9539
2012	170	7	-46.8815
2012	170	7.5	-46.809
2012	170	8	-46.7366
2012	170	8.5	-46.6641
2012	170	9	-46.5917
2012	170	9.5	-46.5193
2012	170	10	-46.4468
2012	170	10.5	-46.3744
2012	170	11	-46.302
2012	170	11.5	-46.2295
2012	170	12	-46.1571
2012	170	12.5	-46.0846
2012	170	13	-46.0122
2012	170	13.5	-46.1072
2012	170	14	-46.548
2012	170	14.5	-46.7635
2012	170	15	-46.8096
2012	170	15.5	-46.8655
2012	170	16	-46.8339
2012	170	16.5	-46.8668
2012	170	17	-46.8556
2012	170	17.5	-46.9716
2012	170	18	-47.0778
2012	170	18.5	-47.4145
2012	170	19	-47.4399
2012	170	19.5	-47.4009
2012	170	20	-47.5057
2012	170	20.5	-47.5235
2012	170	21	-47.5243
2012	170	21.5	-47.5314
2012	170	22	-47.5142
2012	170	22.5	-47.4863
2012	170	23	-47.3842
2012	170	23.5	-47.235
2012	171	0	-47.1945
2012	171	0.5	-47.1187
2012	171	1	-47.0486
2012	171	1.5	-46.9103
2012	171	2	-46.824
2012	171	2.5	-46.7218
2012	171	3	-46.6287
2012	171	3.5	-46.5364
2012	171	4	-46.4386
2012	171	4.5	-46.346
2012	171	5	-46.2806
2012	171	5.5	-46.2527
2012	171	6	-46.1756
2012	171	6.5	-45.9258
2012	171	7	-45.3071
2012	171	7.5	-45.3499
2012	171	8	-45.4941
2012	171	8.5	-45.5461
2012	171	9	-45.7049
2012	171	9.5	-45.9315
2012	171	10	-46.0324
2012	171	10.5	-46.2476
2012	171	11	-46.4353
2012	171	11.5	-46.6376
2012	171	12	-46.8248
2012	171	12.5	-46.9781
2012	171	13	-47.0851
2012	171	13.5	-47.0588
2012	171	14	-47.2969
2012	171	14.5	-47.255
2012	171	15	-47.3141
2012	171	15.5	-47.4306
2012	171	16	-47.5787
2012	171	16.5	-47.7305
2012	171	17	-47.8661
2012	171	17.5	-48.0084
2012	171	18	-48.0936
2012	171	18.5	-48.1782
2012	171	19	-48.289
2012	171	19.5	-48.3953
2012	171	20	-48.4855
2012	171	20.5	-48.4422
2012	171	21	-48.4217
2012	171	21.5	-48.4111
2012	171	22	-48.2979
2012	171	22.5	-48.2481
2012	171	23	-48.1377
2012	171	23.5	-48.0966
2012	172	0	-48.0619
2012	172	0.5	-47.9835
2012	172	1	-47.9187
2012	172	1.5	-47.856
2012	172	2	-47.7903
2012	172	2.5	-47.7207
2012	172	3	-47.6324
2012	172	3.5	-47.5741
2012	172	4	-47.5295
2012	172	4.5	-47.5109
2012	172	5	-47.4672
2012	172	5.5	-47.4368
2012	172	6	-47.4151
2012	172	6.5	-47.3435
2012	172	7	-47.3258
2012	172	7.5	-47.1167
2012	172	8	-46.9418
2012	172	8.5	-46.8364
2012	172	9	-46.9658
2012	172	9.5	-46.999
2012	172	10	-47.043
2012	172	10.5	-47.142
2012	172	11	-47.2266
2012	172	11.5	-47.5085
2012	172	12	-47.7372
2012	172	12.5	-48.1178
2012	172	13	-48.2261
2012	172	13.5	-48.2655
2012	172	14	-48.3201
2012	172	14.5	-48.3932
2012	172	15	-48.429
2012	172	15.5	-48.5449
2012	172	16	-48.5806
2012	172	16.5	-48.7139
2012	172	17	-48.8296
2012	172	17.5	-48.9465
2012	172	18	-48.9101
2012	172	18.5	-48.8907
2012	172	19	-48.9768
2012	172	19.5	-48.9905
2012	172	20	-49.0915
2012	172	20.5	-49.1672
2012	172	21	-49.1732
2012	172	21.5	-49.1716
2012	172	22	-49.1581
2012	172	22.5	-49.1407
2012	172	23	-49.1234
2012	172	23.5	-49.0482
2012	173	0	-48.9681
2012	173	0.5	-48.892
2012	173	1	-48.8111
2012	173	1.5	-48.7481
2012	173	2	-48.6269
2012	173	2.5	-48.5663
2012	173	3	-48.5071
2012	173	3.5	-48.4698
2012	173	4	-48.4233
2012	173	4.5	-48.3767
2012	173	5	-48.3176
2012	173	5.5	-48.3106
2012	173	6	-48.2235
2012	173	6.5	-48.0868
2012	173	7	-47.9734
2012	173	7.5	-48.2414
2012	173	8	-48.2694
2012	173	8.5	-48.3042
2012	173	9	-48.585
2012	173	9.5	-48.8365
2012	173	10	-48.9498
2012	173	10.5	-49.1137
2012	173	11	-49.2823
2012	173	11.5	-49.4191
2012	173	12	-49.6726
2012	173	12.5	-49.7649
2012	173	13	-49.8524
2012	173	13.5	-49.8974
2012	173	14	-49.9951
2012	173	14.5	-50.0305
2012	173	15	-50.0515
2012	173	15.5	-50.322
2012	173	16	-50.4917
2012	173	16.5	-50.4405
2012	173	17	-50.4266
2012	173	17.5	-50.509
2012	173	18	-50.6824
2012	173	18.5	-50.8402
2012	173	19	-50.9835
2012	173	19.5	-50.9273
2012	173	20	-50.8084
2012	173	20.5	-50.7365
2012	173	21	-50.6775
2012	173	21.5	-50.6535
2012	173	22	-50.6355
2012	173	22.5	-50.611
2012	173	23	-50.5561
2012	173	23.5	-50.5283
2012	174	0	-50.444
2012	174	0.5	-50.1559
2012	174	1	-50.0946
2012	174	1.5	-50.0219
2012	174	2	-49.9808
2012	174	2.5	-49.4466
2012	174	3	-49.3652
2012	174	3.5	-49.2959
2012	174	4	-49.2162
2012	174	4.5	-49.1382
2012	174	5	-49.0652
2012	174	5.5	-49.016
2012	174	6	-48.9886
2012	174	6.5	-49.0234
2012	174	7	-48.6937
2012	174	7.5	-48.8202
2012	174	8	-49.0011
2012	174	8.5	-49.1031
2012	174	9	-49.2682
2012	174	9.5	-49.4412
2012	174	10	-49.6381
2012	174	10.5	-49.7424
2012	174	11	-49.7004
2012	174	11.5	-49.7681
2012	174	12	-49.9798
2012	174	12.5	-50.1607
2012	174	13	-50.2675
2012	174	13.5	-50.368
2012	174	14	-50.4401
2012	174	14.5	-50.3878
2012	174	15	-50.2711
2012	174	15.5	-50.3422
2012	174	16	-50.4775
2012	174	16.5	-50.4702
2012	174	17	-50.5933
2012	174	17.5	-50.6576
2012	174	18	-50.7038
2012	174	18.5	-50.6657
2012	174	19	-50.6538
2012	174	19.5	-50.5833
2012	174	20	-50.5229
2012	174	20.5	-50.5187
2012	174	21	-50.5014
2012	174	21.5	-50.4778
2012	174	22	-50.4413
2012	174	22.5	-50.3909
2012	174	23	-50.3638
2012	174	23.5	-50.2795
2012	175	0	-50.1949
2012	175	0.5	-50.1268
2012	175	1	-50.0593
2012	175	1.5	-49.9851
2012	175	2	-49.9802
2012	175	2.5	-49.9021
2012	175	3	-49.8262
2012	175	3.5	-49.7497
2012	175	4	-49.6724
2012	175	4.5	-49.5987
2012	175	5	-49.5339
2012	175	5.5	-49.5283
2012	175	6	-49.4644
2012	175	6.5	-49.4176
2012	175	7	-49.3807
2012	175	7.5	-49.478
2012	175	8	-49.6924
2012	175	8.5	-49.7948
2012	175	9	-49.8443
2012	175	9.5	-50.0098
2012	175	10	-50.4547
2012	175	10.5	-50.7401
2012	175	11	-50.8257
2012	175	11.5	-50.8882
2012	175	12	-51.0115
2012	175	12.5	-51.3146
2012	175	13	-51.3817
2012	175	13.5	-51.533
2012	175	14	-51.647
2012	175	14.5	-51.7852
2012	175	15	-51.8932
2012	175	15.5	-51.9966
2012	175	16	-52.0756
2012	175	16.5	-52.1503
2012	175	17	-52.2163
2012	175	17.5	-52.2445
2012	175	18	-52.3278
2012	175	18.5	-52.5137
2012	175	19	-52.5024
2012	175	19.5	-52.4684
2012	175	20	-52.4733
2012	175	20.5	-52.4889
2012	175	21	-52.462
2012	175	21.5	-52.4456
2012	175	22	-52.3186
2012	175	22.5	-52.1968
2012	175	23	-52.1689
2012	175	23.5	-52.1456
2012	176	0	-52.063
2012	176	0.5	-51.9854
2012	176	1	-51.9241
2012	176	1.5	-52.0059
2012	176	2	-52.1256
2012	176	2.5	-52.0495
2012	176	3	-51.9765
2012	176	3.5	-51.8969
2012	176	4	-51.8398
2012	176	4.5	-51.7817
2012	176	5	-51.7256
2012	176	5.5	-51.7113
2012	176	6	-51.6617
2012	176	6.5	-51.557
2012	176	7	-51.3321
2012	176	7.5	-51.297
2012	176	8	-51.4106
2012	176	8.5	-51.4336
2012	176	9	-51.6719
2012	176	9.5	-51.4859
2012	176	10	-51.6361
2012	176	10.5	-51.7582
2012	176	11	-51.8905
2012	176	11.5	-52.0314
2012	176	12	-52.2566
2012	176	12.5	-52.3625
2012	176	13	-52.6438
2012	176	13.5	-52.87
2012	176	14	-53.0258
2012	176	14.5	-53.1998
2012	176	15	-53.2382
2012	176	15.5	-53.1494
2012	176	16	-53.2602
2012	176	16.5	-53.3844
2012	176	17	-53.5478
2012	176	17.5	-53.6909
2012	176	18	-53.7256
2012	176	18.5	-53.8154
2012	176	19	-53.8728
2012	176	19.5	-53.8597
2012	176	20	-53.8629
2012	176	20.5	-53.8949
2012	176	21	-53.8757
2012	176	21.5	-53.8653
2012	176	22	-53.7927
2012	176	22.5	-53.7141
2012	176	23	-53.645
2012	176	23.5	-53.5924
2012	177	0	-53.5567
2012	177	0.5	-53.531
2012	177	1	-53.5044
2012	177	1.5	-53.4788
2012	177	2	-53.4046
2012	177	2.5	-53.3473
2012	177	3	-52.7719
2012	177	3.5	-52.6935
2012	177	4	-52.6284
2012	177	4.5	-52.5575
2012	177	5	-52.5048
2012	177	5.5	-52.4265
2012	177	6	-52.3006
2012	177	6.5	-52.2175
2012	177	7	-52.291
2012	177	7.5	-52.3947
2012	177	8	-52.5
2012	177	8.5	-52.5937
2012	177	9	-52.8068
2012	177	9.5	-52.1607
2012	177	10	-52.3026
2012	177	10.5	-52.5044
2012	177	11	-52.8047
2012	177	11.5	-53.1571
2012	177	12	-53.2581
2012	177	12.5	-53.426
2012	177	13	-53.6704
2012	177	13.5	-53.9307
2012	177	14	-54.2004
2012	177	14.5	-54.4958
2012	177	15	-54.7008
2012	177	15.5	-54.8644
2012	177	16	-55.0153
2012	177	16.5	-55.1726
2012	177	17	-55.3725
2012	177	17.5	-55.5577
2012	177	18	-55.6726
2012	177	18.5	-55.8123
2012	177	19	-55.9542
2012	177	19.5	-55.9773
2012	177	20	-56.0986
2012	177	20.5	-56.1755
2012	177	21	-56.2451
2012	177	21.5	-56.296
2012	177	22	-56.2809
2012	177	22.5	-56.2247
2012	177	23	-56.0723
2012	177	23.5	-56.0202
2012	178	0	-55.8856
2012	178	0.5	-55.7742
2012	178	1	-55.6861
2012	178	1.5	-55.6191
2012	178	2	-55.5456
2012	178	2.5	-55.4346
2012	178	3	-55.3672
2012	178	3.5	-55.3012
2012	178	4	-55.2352
2012	178	4.5	-55.1723
2012	178	5	-55.1356
2012	178	5.5	-55.6687
2012	178	6	-55.9464
2012	178	6.5	-55.8031
2012	178	7	-55.7632
2012	178	7.5	-55.4743
2012	178	8	-55.5728
2012	178	8.5	-55.7141
2012	178	9	-55.8805
2012	178	9.5	-56.0682
2012	178	10	-56.3149
2012	178	10.5	-56.7018
2012	178	11	-57.0861
2012	178	11.5	-57.4362
2012	178	12	-57.6892
2012	178	12.5	-57.8585
2012	178	13	-58.0228
2012	178	13.5	-58.2895
2012	178	14	-58.4615
2012	178	14.5	-58.6249
2012	178	15	-58.8272
2012	178	15.5	-59.1179
2012	178	16	-59.3371
2012	178	16.5	-59.5698
2012	178	17	-59.8776
2012	178	17.5	-59.9887
2012	178	18	-60.0883
2012	178	18.5	-60.1345
2012	178	19	-60.2273
2012	178	19.5	-60.283
2012	178	20	-60.316
2012	178	20.5	-60.3771
2012	178	21	-60.4218
2012	178	21.5	-60.4112
2012	178	22	-60.3828
2012	178	22.5	-60.3721
2012	178	23	-60.3049
2012	178	23.5	-60.1473
2012	179	0	-60.0856
2012	179	0.5	-60.3193
2012	179	1	-60.2506
2012	179	1.5	-60.1986
2012	179	2	-60.0431
2012	179	2.5	-59.9925
2012	179	3	-59.9528
2012	179	3.5	-59.9126
2012	179	4	-59.8775
2012	179	4.5	-59.7259
2012	179	5	-59.6982
2012	179	5.5	-59.6776
2012	179	6	-59.6524
2012	179	6.5	-59.5356
2012	179	7	-59.5231
2012	179	7.5	-59.4951
2012	179	8	-59.4753
2012	179	8.5	-59.4692
2012	179	9	-59.5699
2012	179	9.5	-59.6699
2012	179	10	-59.8083
2012	179	10.5	-59.9252
2012	179	11	-60.0474
2012	179	11.5	-60.2515
2012	179	12	-60.3744
2012	179	12.5	-60.556
2012	179	13	-60.7131
2012	179	13.5	-60.8313
2012	179	14	-60.9393
2012	179	14.5	-61.1458
2012	179	15	-61.358
2012	179	15.5	-61.5259
2012	179	16	-61.7675
2012	179	16.5	-62.0333
2012	179	17	-62.2564
2012	179	17.5	-62.5262
2012	179	18	-62.7421
2012	179	18.5	-62.9825
2012	179	19	-63.1344
2012	179	19.5	-63.3581
2012	179	20	-63.4707
2012	179	20.5	-63.5829
2012	179	21	-63.7595
2012	179	21.5	-63.7979
2012	179	22	-63.8151
2012	179	22.5	-63.7853
2012	179	23	-63.7623
2012	179	23.5	-63.7294
2012	180	0	-63.6519
2012	180	0.5	-63.5937
2012	180	1	-63.5508
2012	180	1.5	-63.4993
2012	180	2	-63.4504
2012	180	2.5	-63.4158
2012	180	3	-63.3816
2012	180	3.5	-63.2994
2012	180	4	-63.2881
2012	180	4.5	-63.2203
2012	180	5	-63.1413
2012	180	5.5	-63.0749
2012	180	6	-63.0279
2012	180	6.5	-62.998
2012	180	7	-63.0119
2012	180	7.5	-63.137
2012	180	8	-63.226
2012	180	8.5	-63.3057
2012	180	9	-63.5459
2012	180	9.5	-63.6586
2012	180	10	-63.7587
2012	180	10.5	-63.9742
2012	180	11	-64.103
2012	180	11.5	-64.1277
2012	180	12	-64.4224
2012	180	12.5	-64.7858
2012	180	13	-65.1933
2012	180	13.5	-65.6935
2012	180	14	-65.8805
2012	180	14.5	-66.15
2012	180	15	-66.3656
[truncated: 8,705 more rows]
