# Supplementary material for: DOC export is exceeded by C fixation in May Creek: A late-successional watershed of the Copper River Basin, Alaska
Source: PLoS One. 2019 Nov 20;14(11):e0225271. doi: 10.1371/journal.pone.0225271 (PMC6867643; doi:10.1371/journal.pone.0225271)
Supplement: S5 File — (XLSX) [file pone.0225271.s008.xlsx]

## Sheet: Sheet1
Date	Snow Water Equivalent (in)	Precipitation Accumulation (in)	Air Temperature Maximum (degF)	Air Temperature Minimum (degF)	Air Temperature Average (degF)	Precipitation Increment (in)	Snow Water Equivalent (cm)	Precipitation Accumulation (in)	Air Temperature Maximum (degF)	Air Temperature Minimum (degF)	Air Temperature Average (degF)	Precipitation Increment (in)
2007-07-17	0	11.3				0	0	28.702	-17.7778	-17.7778	-17.7778	0
2007-07-18	0	11.3	72	47	60	0.1	0	28.702	22.2222	8.33333	15.5556	0.254
2007-07-19	0	11.4	76	38	58	0	0	28.956	24.4444	3.33333	14.4444	0
2007-07-20	0	11.4	70	46	58	0	0	28.956	21.1111	7.77778	14.4444	0
2007-07-21	0	11.4	78	41	59	0	0	28.956	25.5556	5	15	0
2007-07-22	0	11.4	71	50	58	0	0	28.956	21.6667	10	14.4444	0
2007-07-23	0	11.4	67	49	56	0	0	28.956	19.4444	9.44444	13.3333	0
2007-07-24	0	11.4	66	42	54	0	0	28.956	18.8889	5.55556	12.2222	0
2007-07-25	0	11.4	69	43	56	0	0	28.956	20.5556	6.11111	13.3333	0
2007-07-26	0	11.4	65	47	54	0.1	0	28.956	18.3333	8.33333	12.2222	0.254
2007-07-27	0	11.5	61	49	54	0	0	29.21	16.1111	9.44444	12.2222	0
2007-07-28	0	11.5	74	48	58	0	0	29.21	23.3333	8.88889	14.4444	0
2007-07-29	0	11.5	77	45	58	0.2	0	29.21	25	7.22222	14.4444	0.508
2007-07-30	0	11.7	69	46	57	0	0	29.718	20.5556	7.77778	13.8889	0
2007-07-31	0	11.7	65	43	54	0	0	29.718	18.3333	6.11111	12.2222	0
2007-08-01	0	11.7	72	43	57	0	0	29.718	22.2222	6.11111	13.8889	0
2007-08-02	0	11.7	75	34	55	0	0	29.718	23.8889	1.11111	12.7778	0
2007-08-03	0	11.7	71	46	57	0	0	29.718	21.6667	7.77778	13.8889	0
2007-08-04	0	11.7	59	46	54	0	0	29.718	15	7.77778	12.2222	0
2007-08-05	0	11.7	55	46	51	0	0	29.718	12.7778	7.77778	10.5556	0
2007-08-06	0	11.7	61	45	53	0	0	29.718	16.1111	7.22222	11.6667	0
2007-08-07	0	11.7	68	47	56	0	0	29.718	20	8.33333	13.3333	0
2007-08-08	0	11.7	69	36	53	0.2	0	29.718	20.5556	2.22222	11.6667	0.508
2007-08-09	0	11.9	60	41	52	0	0	30.226	15.5556	5	11.1111	0
2007-08-10	0	11.9	67	33	50	0	0	30.226	19.4444	0.555556	10	0
2007-08-11	0	11.9	72	32	53	0	0	30.226	22.2222	0	11.6667	0
2007-08-12	0	11.9	70	38	54	0	0	30.226	21.1111	3.33333	12.2222	0
2007-08-13	0	11.9	76	43	59	0	0	30.226	24.4444	6.11111	15	0
2007-08-14	0	11.9	78	46	60	0	0	30.226	25.5556	7.77778	15.5556	0
2007-08-15	0	11.9	68	45	55	0.1	0	30.226	20	7.22222	12.7778	0.254
2007-08-16	0	12	74	38	56	0	0	30.48	23.3333	3.33333	13.3333	0
2007-08-17	0	12	80	37	57	0	0	30.48	26.6667	2.77778	13.8889	0
2007-08-18	0	12	74	42	57	0	0	30.48	23.3333	5.55556	13.8889	0
2007-08-19	0	12	71	41	55	0	0	30.48	21.6667	5	12.7778	0
2007-08-20	0	12	64	39	52	0	0	30.48	17.7778	3.88889	11.1111	0
2007-08-21	0	12	62	46	53	0	0	30.48	16.6667	7.77778	11.6667	0
2007-08-22	0	12	63	38	52	0	0	30.48	17.2222	3.33333	11.1111	0
2007-08-23	0	12	55	30	45	0	0	30.48	12.7778	-1.11111	7.22222	0
2007-08-24	0	12	63	37	49	0	0	30.48	17.2222	2.77778	9.44444	0
2007-08-25	0	12	67	33	50	0	0	30.48	19.4444	0.555556	10	0
2007-08-26	0	12	65	30	49	0	0	30.48	18.3333	-1.11111	9.44444	0
2007-08-27	0	12	63	39	51	0.1	0	30.48	17.2222	3.88889	10.5556	0.254
2007-08-28	0	12.1	67	33	49	0	0	30.734	19.4444	0.555556	9.44444	0
2007-08-29	0	12.1	70	29	49	0	0	30.734	21.1111	-1.66667	9.44444	0
2007-08-30	0	12.1	69	33	50	0	0	30.734	20.5556	0.555556	10	0
2007-08-31	0	12.1	61	37	49	0.1	0	30.734	16.1111	2.77778	9.44444	0.254
2007-09-01	0	12.2	59	45	50	0.2	0	30.988	15	7.22222	10	0.508
2007-09-02	0	12.4	62	36	49	0	0	31.496	16.6667	2.22222	9.44444	0
2007-09-03	0	12.4	65	35	48	0	0	31.496	18.3333	1.66667	8.88889	0
2007-09-04	0	12.4	53	30	41	0	0	31.496	11.6667	-1.11111	5	0
2007-09-05	0	12.4	65	29	45	0	0	31.496	18.3333	-1.66667	7.22222	0
2007-09-06	0	12.4	64	33	48	0	0	31.496	17.7778	0.555556	8.88889	0
2007-09-07	0	12.4	62	36	49	0	0	31.496	16.6667	2.22222	9.44444	0
2007-09-08	0	12.4	52	44	48	0.1	0	31.496	11.1111	6.66667	8.88889	0.254
2007-09-09	0	12.5	55	50	52	0.3	0	31.75	12.7778	10	11.1111	0.762
2007-09-10	0	12.8	58	37	50	1.2	0	32.512	14.4444	2.77778	10	3.048
2007-09-11	0	14	65	32	45	0	0	35.56	18.3333	0	7.22222	0
2007-09-12	0	14	62	34	48	0.2	0	35.56	16.6667	1.11111	8.88889	0.508
2007-09-13	0	14.2	64	42	52	0	0	36.068	17.7778	5.55556	11.1111	0
2007-09-14	0	14.2	51	36	44	0.1	0	36.068	10.5556	2.22222	6.66667	0.254
2007-09-15	0	14.3	44	42	43	0.3	0	36.322	6.66667	5.55556	6.11111	0.762
2007-09-16	0	14.6	44	40	42	0.2	0	37.084	6.66667	4.44444	5.55556	0.508
2007-09-17	0	14.8	52	31	42	0	0	37.592	11.1111	-0.555556	5.55556	0
2007-09-18	0	14.8	48	28	38	0.4	0	37.592	8.88889	-2.22222	3.33333	1.016
2007-09-19	0	15.2	46	38	42	0.6	0	38.608	7.77778	3.33333	5.55556	1.524
2007-09-20	0	15.8	48	34	42	0	0	40.132	8.88889	1.11111	5.55556	0
2007-09-21	0	15.8	52	32	41	0	0	40.132	11.1111	0	5	0
2007-09-22	0	15.8	53	32	40	0	0	40.132	11.6667	0	4.44444	0
2007-09-23	0	15.8	44	30	37	0	0	40.132	6.66667	-1.11111	2.77778	0
2007-09-24	0	15.8	41	34	37	0.4	0	40.132	5	1.11111	2.77778	1.016
2007-09-25	0	16.2	47	36	40	0.1	0	41.148	8.33333	2.22222	4.44444	0.254
2007-09-26	0	16.3	51	30	39	0	0	41.402	10.5556	-1.11111	3.88889	0
2007-09-27	0	16.3	49	27	36	0	0	41.402	9.44444	-2.77778	2.22222	0
2007-09-28	0	16.3	49	25	35	0	0	41.402	9.44444	-3.88889	1.66667	0
2007-09-29	0	16.3	53		37	0	0	41.402	11.6667	-17.7778	2.77778	0
2007-09-30	0	16.3	48	23	35	0	0	41.402	8.88889	-5	1.66667	0
2007-10-01	0	0	48	34	40	0	0	0	8.88889	1.11111	4.44444	0
2007-10-02	0	0	44	29	38	0	0	0	6.66667	-1.66667	3.33333	0
2007-10-03	0	0	47	26	35	0	0	0	8.33333	-3.33333	1.66667	0
2007-10-04	0	0	41	29	34	0	0	0	5	-1.66667	1.11111	0
2007-10-05	0	0	35	33	34	0.2	0	0	1.66667	0.555556	1.11111	0.508
2007-10-06	0	0.2	37	30	33	0	0	0.508	2.77778	-1.11111	0.555556	0
2007-10-07	0	0.2	35	23	30	0	0	0.508	1.66667	-5	-1.11111	0
2007-10-08	0	0.2	36	16	26	0	0	0.508	2.22222	-8.88889	-3.33333	0
2007-10-09	0	0.2	35	9	21	0	0	0.508	1.66667	-12.7778	-6.11111	0
2007-10-10	0	0.2	31	6	21	0	0	0.508	-0.555556	-14.4444	-6.11111	0
2007-10-11	0	0.2	33	19	27	0.1	0	0.508	0.555556	-7.22222	-2.77778	0.254
2007-10-12	0	0.3	42	27	33	0	0	0.762	5.55556	-2.77778	0.555556	0
2007-10-13	0	0.3	43	28	34	0	0	0.762	6.11111	-2.22222	1.11111	0
2007-10-14	0	0.3	49	27	35	0	0	0.762	9.44444	-2.77778	1.66667	0
2007-10-15	0	0.3	44	25	34	0	0	0.762	6.66667	-3.88889	1.11111	0
2007-10-16	0	0.3	38	19	28	0	0	0.762	3.33333	-7.22222	-2.22222	0
2007-10-17	0	0.3	36	14	24	0	0	0.762	2.22222	-10	-4.44444	0
2007-10-18	0	0.3	34	6	20	0	0	0.762	1.11111	-14.4444	-6.66667	0
2007-10-19	0	0.3	38	10	24	0	0	0.762	3.33333	-12.2222	-4.44444	0
2007-10-20	0	0.3	34	17	26	0.1	0	0.762	1.11111	-8.33333	-3.33333	0.254
2007-10-21	0	0.4	27	10	21	0	0	1.016	-2.77778	-12.2222	-6.11111	0
2007-10-22	0	0.4	35	20	27	0	0	1.016	1.66667	-6.66667	-2.77778	0
2007-10-23	0	0.4	37	28	31	0.1	0	1.016	2.77778	-2.22222	-0.555556	0.254
2007-10-24	0.1	0.5	34	22	29	0	0.254	1.27	1.11111	-5.55556	-1.66667	0
2007-10-25	0.1	0.5	36	26	29	0.3	0.254	1.27	2.22222	-3.33333	-1.66667	0.762
2007-10-26	0.4	0.8	36	27	31	0	1.016	2.032	2.22222	-2.77778	-0.555556	0
2007-10-27	0.5	0.8	38	21	32	0	1.27	2.032	3.33333	-6.11111	0	0
2007-10-28	0.5	0.8	30	12	20	0	1.27	2.032	-1.11111	-11.1111	-6.66667	0
2007-10-29	0.5	0.8	29	5	17	0	1.27	2.032	-1.66667	-15	-8.33333	0
2007-10-30	0.5	0.8	44	23	33	0	1.27	2.032	6.66667	-5	0.555556	0
2007-10-31	0.5	0.8	36	18	29	0	1.27	2.032	2.22222	-7.77778	-1.66667	0
2007-11-01	0.5	0.8	41	30	34	0	1.27	2.032	5	-1.11111	1.11111	0
2007-11-02	0.5	0.8	35	25	30	0	1.27	2.032	1.66667	-3.88889	-1.11111	0
2007-11-03	0.5	0.8	35	6	22	0	1.27	2.032	1.66667	-14.4444	-5.55556	0
2007-11-04	0.4	0.8	24	-2	11	0	1.016	2.032	-4.44444	-18.8889	-11.6667	0
2007-11-05	0.4	0.8	27	12	17	0	1.016	2.032	-2.77778	-11.1111	-8.33333	0
2007-11-06	0.4	0.8	24	5	15	0	1.016	2.032	-4.44444	-15	-9.44444	0
2007-11-07	0.4	0.8	33	14	24	0	1.016	2.032	0.555556	-10	-4.44444	0
2007-11-08	0.4	0.8	39	11	29	0	1.016	2.032	3.88889	-11.6667	-1.66667	0
2007-11-09	0.4	0.8	20	-1	8	0	1.016	2.032	-6.66667	-18.3333	-13.3333	0
2007-11-10	0.4	0.8	24	0	13	0	1.016	2.032	-4.44444	-17.7778	-10.5556	0
2007-11-11	0.4	0.8	27	0	12	0	1.016	2.032	-2.77778	-17.7778	-11.1111	0
2007-11-12	0.4	0.8	18	-9	1	0	1.016	2.032	-7.77778	-22.7778	-17.2222	0
2007-11-13	0.4	0.8	32	-9	13	0	1.016	2.032	0	-22.7778	-10.5556	0
2007-11-14	0.4	0.8	33	22	30	1.9	1.016	2.032	0.555556	-5.55556	-1.11111	4.826
2007-11-15	2.2	2.7	28	20	24	0	5.588	6.858	-2.22222	-6.66667	-4.44444	0
2007-11-16	2.2	2.7	26	11	20	0	5.588	6.858	-3.33333	-11.6667	-6.66667	0
2007-11-17	2.2	2.7	18	1	10	0	5.588	6.858	-7.77778	-17.2222	-12.2222	0
2007-11-18	2.2	2.7	22	12	16	0	5.588	6.858	-5.55556	-11.1111	-8.88889	0
2007-11-19	2.2	2.7	26	15	21	0	5.588	6.858	-3.33333	-9.44444	-6.11111	0
2007-11-20	2.2	2.7	26	18	22	0	5.588	6.858	-3.33333	-7.77778	-5.55556	0
2007-11-21	2.2	2.7	36	24	30	0	5.588	6.858	2.22222	-4.44444	-1.11111	0
2007-11-22	2.2	2.7	33	23	28	0	5.588	6.858	0.555556	-5	-2.22222	0
2007-11-23	2.2	2.7	33	23	29	0	5.588	6.858	0.555556	-5	-1.66667	0
2007-11-24	2.1	2.7	29	8	20	0	5.334	6.858	-1.66667	-13.3333	-6.66667	0
2007-11-25	2.1	2.7	29	11	20	0	5.334	6.858	-1.66667	-11.6667	-6.66667	0
2007-11-26	2.1	2.7	26	7	16	0	5.334	6.858	-3.33333	-13.8889	-8.88889	0
2007-11-27	2.1	2.7	16	-6	4	0	5.334	6.858	-8.88889	-21.1111	-15.5556	0
2007-11-28	2	2.7	14	-8	1	0	5.08	6.858	-10	-22.2222	-17.2222	0
2007-11-29	2	2.7	-4	-17	-11	0	5.08	6.858	-20	-27.2222	-23.8889	0
2007-11-30	2	2.7	-2	-19	-12	0	5.08	6.858	-18.8889	-28.3333	-24.4444	0
2007-12-01	2	2.7	-3	-16	-10	0	5.08	6.858	-19.4444	-26.6667	-23.3333	0
2007-12-02	2	2.7	21	-21	7	0	5.08	6.858	-6.11111	-29.4444	-13.8889	0
2007-12-03	2	2.7	12	-14	3	0	5.08	6.858	-11.1111	-25.5556	-16.1111	0
2007-12-04	2	2.7	14	-15	3	0	5.08	6.858	-10	-26.1111	-16.1111	0
2007-12-05	2	2.7	24	1	15	0	5.08	6.858	-4.44444	-17.2222	-9.44444	0
2007-12-06	2	2.7	6	-6	-2	0	5.08	6.858	-14.4444	-21.1111	-18.8889	0
2007-12-07	2	2.7	15	3	9	0	5.08	6.858	-9.44444	-16.1111	-12.7778	0
2007-12-08	2	2.7	29	15	22	0	5.08	6.858	-1.66667	-9.44444	-5.55556	0
2007-12-09	2	2.7	32	16	26	0	5.08	6.858	0	-8.88889	-3.33333	0
2007-12-10	2	2.7	26	13	20	0	5.08	6.858	-3.33333	-10.5556	-6.66667	0
2007-12-11	2	2.7	26	16	22	0.1	5.08	6.858	-3.33333	-8.88889	-5.55556	0.254
2007-12-12	2.2	2.8	21	6	13	0	5.588	7.112	-6.11111	-14.4444	-10.5556	0
2007-12-13	2.2	2.8	13	2	10	0	5.588	7.112	-10.5556	-16.6667	-12.2222	0
2007-12-14	2.1	2.8	13	10	11	0.1	5.334	7.112	-10.5556	-12.2222	-11.6667	0.254
2007-12-15	2.2	2.9	11	-1	6	0.1	5.588	7.366	-11.6667	-18.3333	-14.4444	0.254
2007-12-16	2.3	3	9	-1	4	0	5.842	7.62	-12.7778	-18.3333	-15.5556	0
2007-12-17	2.3	3	2	-11	-3	0.1	5.842	7.62	-16.6667	-23.8889	-19.4444	0.254
2007-12-18	2.5	3.1	3	-18	-2	0	6.35	7.874	-16.1111	-27.7778	-18.8889	0
2007-12-19	2.5	3.1	-8	-21	-15	0	6.35	7.874	-22.2222	-29.4444	-26.1111	0
2007-12-20	2.5	3.1	1	-17	-9	0	6.35	7.874	-17.2222	-27.2222	-22.7778	0
2007-12-21	2.5	3.1	10	1	6	0	6.35	7.874	-12.2222	-17.2222	-14.4444	0
2007-12-22	2.5	3.1	7	-7	-2	0	6.35	7.874	-13.8889	-21.6667	-18.8889	0
2007-12-23	2.5	3.1	8	-3	4	0	6.35	7.874	-13.3333	-19.4444	-15.5556	0
2007-12-24	2.5	3.1	15	0	7	0	6.35	7.874	-9.44444	-17.7778	-13.8889	0
2007-12-25	2.5	3.1	15	4	9	0	6.35	7.874	-9.44444	-15.5556	-12.7778	0
2007-12-26	2.5	3.1	11	-10	-1	0	6.35	7.874	-11.6667	-23.3333	-18.3333	0
2007-12-27	2.5	3.1	-5	-16	-10	0	6.35	7.874	-20.5556	-26.6667	-23.3333	0
2007-12-28	2.5	3.1	-1	-16	-9	0	6.35	7.874	-18.3333	-26.6667	-22.7778	0
2007-12-29	2.5	3.1	3	-3	0	0	6.35	7.874	-16.1111	-19.4444	-17.7778	0
2007-12-30	2.5	3.1	10	1	4	0	6.35	7.874	-12.2222	-17.2222	-15.5556	0
2007-12-31	2.6	3.1	3	-9	-3	0	6.604	7.874	-16.1111	-22.7778	-19.4444	0
2008-01-01	2.6	3.1	5	-4	0	0	6.604	7.874	-15	-20	-17.7778	0
2008-01-02	2.5	3.1	0	-23	-14	0	6.35	7.874	-17.7778	-30.5556	-25.5556	0
2008-01-03	2.5	3.1	-9	-26	-16	0	6.35	7.874	-22.7778	-32.2222	-26.6667	0
2008-01-04	2.5	3.1	-7	-25	-16	0	6.35	7.874	-21.6667	-31.6667	-26.6667	0
2008-01-05	2.5	3.1	-15	-25	-20	0	6.35	7.874	-26.1111	-31.6667	-28.8889	0
2008-01-06	2.5	3.1	-10	-22	-15	0	6.35	7.874	-23.3333	-30	-26.1111	0
2008-01-07	2.5	3.1	-3	-17	-9	0	6.35	7.874	-19.4444	-27.2222	-22.7778	0
2008-01-08	2.5	3.1	-2	-17	-10	0	6.35	7.874	-18.8889	-27.2222	-23.3333	0
2008-01-09	2.5	3.1	4	-12	0	0	6.35	7.874	-15.5556	-24.4444	-17.7778	0
2008-01-10	2.5	3.1	4	-5	0	0	6.35	7.874	-15.5556	-20.5556	-17.7778	0
2008-01-11	2.5	3.1	7	-9	2	0.2	6.35	7.874	-13.8889	-22.7778	-16.6667	0.508
2008-01-12	2.8	3.3	0	-10	-4	0	7.112	8.382	-17.7778	-23.3333	-20	0
2008-01-13	2.8	3.3	1	-8	-2	0	7.112	8.382	-17.2222	-22.2222	-18.8889	0
2008-01-14	2.8	3.3	-2	-19	-11	0	7.112	8.382	-18.8889	-28.3333	-23.8889	0
2008-01-15	2.8	3.3	18	-6	7	0	7.112	8.382	-7.77778	-21.1111	-13.8889	0
2008-01-16	2.9	3.3	34	6	19	0.2	7.366	8.382	1.11111	-14.4444	-7.22222	0.508
2008-01-17	3.1	3.5	16	-6	5	0	7.874	8.89	-8.88889	-21.1111	-15	0
2008-01-18	3.1	3.5	17	2	12	0	7.874	8.89	-8.33333	-16.6667	-11.1111	0
2008-01-19	3.1	3.5	12	-7	0	0	7.874	8.89	-11.1111	-21.6667	-17.7778	0
2008-01-20	3.1	3.5	20	-8	5	0	7.874	8.89	-6.66667	-22.2222	-15	0
2008-01-21	3.1	3.5	29	20	25	0	7.874	8.89	-1.66667	-6.66667	-3.88889	0
2008-01-22	3.1	3.5	39	19	30	0	7.874	8.89	3.88889	-7.22222	-1.11111	0
2008-01-23	3.1	3.5	25	8	20	0	7.874	8.89	-3.88889	-13.3333	-6.66667	0
2008-01-24	3.1	3.5	8	-14	-1	0.1	7.874	8.89	-13.3333	-25.5556	-18.3333	0.254
2008-01-25	3.2	3.6	10	-14	3	0.2	8.128	9.144	-12.2222	-25.5556	-16.1111	0.508
2008-01-26	3.4	3.8	10	-28	-2	0	8.636	9.652	-12.2222	-33.3333	-18.8889	0
2008-01-27	3.4	3.8	-12	-41	-29	0	8.636	9.652	-24.4444	-40.5556	-33.8889	0
2008-01-28	3.4	3.8	-5	-21	-12	0	8.636	9.652	-20.5556	-29.4444	-24.4444	0
2008-01-29	3.4	3.8	-5	-21	-14	0	8.636	9.652	-20.5556	-29.4444	-25.5556	0
2008-01-30	3.4	3.8	-5	-34	-19	0	8.636	9.652	-20.5556	-36.6667	-28.3333	0
2008-01-31	3.4	3.8	-12	-41	-28	0	8.636	9.652	-24.4444	-40.5556	-33.3333	0
2008-02-01	3.4	3.8	-6	-28	-13	0	8.636	9.652	-21.1111	-33.3333	-25	0
2008-02-02	3.4	3.8	-7	-34	-17	0.1	8.636	9.652	-21.6667	-36.6667	-27.2222	0.254
2008-02-03	3.6	3.9	-3	-12	-7	0.1	9.144	9.906	-19.4444	-24.4444	-21.6667	0.254
2008-02-04	3.8	4	-1	-20	-7	0	9.652	10.16	-18.3333	-28.8889	-21.6667	0
2008-02-05	3.8	4	-11	-32	-23	0	9.652	10.16	-23.8889	-35.5556	-30.5556	0
2008-02-06	3.8	4	-15	-42	-33	0	9.652	10.16	-26.1111	-41.1111	-36.1111	0
2008-02-07	3.8	4	-12	-47	-36	0	9.652	10.16	-24.4444	-43.8889	-37.7778	0
2008-02-08	3.8	4	-11	-48	-37	0	9.652	10.16	-23.8889	-44.4444	-38.3333	0
2008-02-09	3.8	4	-17	-45	-30	0.2	9.652	10.16	-27.2222	-42.7778	-34.4444	0.508
2008-02-10	4	4.2	-8	-17	-12	0	10.16	10.668	-22.2222	-27.2222	-24.4444	0
2008-02-11	4	4.2	2	-12	-4	0	10.16	10.668	-16.6667	-24.4444	-20	0
2008-02-12	4	4.2	10	-7	1	0	10.16	10.668	-12.2222	-21.6667	-17.2222	0
2008-02-13	4	4.2	35	-5	15	0	10.16	10.668	1.66667	-20.5556	-9.44444	0
2008-02-14	4	4.2	37	18	29	0.1	10.16	10.668	2.77778	-7.77778	-1.66667	0.254
2008-02-15	4.1	4.3	36	1	25	0	10.414	10.922	2.22222	-17.2222	-3.88889	0
2008-02-16	4.1	4.3	24	-7	9	0	10.414	10.922	-4.44444	-21.6667	-12.7778	0
2008-02-17	4.2	4.3	36	7	25	0	10.668	10.922	2.22222	-13.8889	-3.88889	0
2008-02-18	4.2	4.3	41	24	31	0	10.668	10.922	5	-4.44444	-0.555556	0
2008-02-19	4.2	4.3	42	22	32	0	10.668	10.922	5.55556	-5.55556	0	0
2008-02-20	4.2	4.3	39	26	33	0	10.668	10.922	3.88889	-3.33333	0.555556	0
2008-02-21	4.2	4.3	41	17	29	0	10.668	10.922	5	-8.33333	-1.66667	0
2008-02-22	4.2	4.3	39	5	22	0	10.668	10.922	3.88889	-15	-5.55556	0
2008-02-23	4.2	4.3	28	-8	6	0	10.668	10.922	-2.22222	-22.2222	-14.4444	0
2008-02-24	4.2	4.3	26	-10	5	0	10.668	10.922	-3.33333	-23.3333	-15	0
2008-02-25	4.2	4.3	22	2	10	0	10.668	10.922	-5.55556	-16.6667	-12.2222	0
2008-02-26	4.2	4.3	22	-4	9	0	10.668	10.922	-5.55556	-20	-12.7778	0
2008-02-27	4.2	4.3	24	4	15	0	10.668	10.922	-4.44444	-15.5556	-9.44444	0
2008-02-28	4.2	4.3	22	3	15	0.1	10.668	10.922	-5.55556	-16.1111	-9.44444	0.254
2008-02-29	4.3	4.4	25	10	18	0.1	10.922	11.176	-3.88889	-12.2222	-7.77778	0.254
2008-03-01	4.4	4.5	20	5	11	0	11.176	11.43	-6.66667	-15	-11.6667	0
2008-03-02	4.4	4.5	25	7	15	0	11.176	11.43	-3.88889	-13.8889	-9.44444	0
2008-03-03	4.4	4.5	32	1	17	0	11.176	11.43	0	-17.2222	-8.33333	0
2008-03-04	4.4	4.5	47	22	33	0.1	11.176	11.43	8.33333	-5.55556	0.555556	0.254
2008-03-05	4.5	4.6	46	30	37	0	11.43	11.684	7.77778	-1.11111	2.77778	0
2008-03-06	4.5	4.6	46	30	36	0	11.43	11.684	7.77778	-1.11111	2.22222	0
2008-03-07	4.5	4.6	44	33	38	0	11.43	11.684	6.66667	0.555556	3.33333	0
2008-03-08	4.5	4.6	43	29	35	0	11.43	11.684	6.11111	-1.66667	1.66667	0
2008-03-09	4.5	4.6	44	27	35	0	11.43	11.684	6.66667	-2.77778	1.66667	0
2008-03-10	4.5	4.6	42	14	30	0	11.43	11.684	5.55556	-10	-1.11111	0
2008-03-11	4.5	4.6	35	9	21	0	11.43	11.684	1.66667	-12.7778	-6.11111	0
2008-03-12	4.5	4.6	35	6	21	0	11.43	11.684	1.66667	-14.4444	-6.11111	0
2008-03-13	4.5	4.6	33	-4	13	0	11.43	11.684	0.555556	-20	-10.5556	0
2008-03-14	4.5	4.6	31	-8	11	0	11.43	11.684	-0.555556	-22.2222	-11.6667	0
2008-03-15	4.5	4.6	29	-11	11	0	11.43	11.684	-1.66667	-23.8889	-11.6667	0
2008-03-16	4.5	4.6	30	6	17	0	11.43	11.684	-1.11111	-14.4444	-8.33333	0
2008-03-17	4.5	4.6	30	3	19	0.1	11.43	11.684	-1.11111	-16.1111	-7.22222	0.254
2008-03-18	4.7	4.7	37	18	26	0	11.938	11.938	2.77778	-7.77778	-3.33333	0
2008-03-19	4.7	4.7	37	12	27	0	11.938	11.938	2.77778	-11.1111	-2.77778	0
2008-03-20	4.7	4.7	37	4	20	0	11.938	11.938	2.77778	-15.5556	-6.66667	0
2008-03-21	4.7	4.7	37	-2	19	0	11.938	11.938	2.77778	-18.8889	-7.22222	0
2008-03-22	4.7	4.7	40	13	25	0	11.938	11.938	4.44444	-10.5556	-3.88889	0
2008-03-23	4.7	4.7	37	15	25	0	11.938	11.938	2.77778	-9.44444	-3.88889	0
2008-03-24	4.7	4.7	42	2	23	0	11.938	11.938	5.55556	-16.6667	-5	0
2008-03-25	4.7	4.7	42	10	26	0	11.938	11.938	5.55556	-12.2222	-3.33333	0
2008-03-26	4.7	4.7	37	0	20	0	11.938	11.938	2.77778	-17.7778	-6.66667	0
2008-03-27	4.7	4.7	36	5	21	0	11.938	11.938	2.22222	-15	-6.11111	0
2008-03-28	4.7	4.7	38	-1	20	0.2	11.938	11.938	3.33333	-18.3333	-6.66667	0.508
2008-03-29	4.9	4.9	38	-4	18	0	12.446	12.446	3.33333	-20	-7.77778	0
2008-03-30	4.9	4.9	36	0	20	0	12.446	12.446	2.22222	-17.7778	-6.66667	0
2008-03-31	4.9	4.9	35	26	29	0.5	12.446	12.446	1.66667	-3.33333	-1.66667	1.27
2008-04-01	5.3	5.4	48	28	36	0	13.462	13.716	8.88889	-2.22222	2.22222	0
2008-04-02	5.3	5.4	52	28	40	0	13.462	13.716	11.1111	-2.22222	4.44444	0
2008-04-03	5.3	5.4	47	32	39	0	13.462	13.716	8.33333	0	3.88889	0
2008-04-04	5.3	5.4	50	27	38	0	13.462	13.716	10	-2.77778	3.33333	0
2008-04-05	5.2	5.4	46	28	36	0	13.208	13.716	7.77778	-2.22222	2.22222	0
2008-04-06	5.1	5.4	42	29	34	0	12.954	13.716	5.55556	-1.66667	1.11111	0
2008-04-07	5.1	5.4	37	19	28	0	12.954	13.716	2.77778	-7.22222	-2.22222	0
2008-04-08	5.1	5.4	40	9	25	0	12.954	13.716	4.44444	-12.7778	-3.88889	0
2008-04-09	5.1	5.4	39	14	28	0	12.954	13.716	3.88889	-10	-2.22222	0
2008-04-10	5.1	5.4	40	15	30	0	12.954	13.716	4.44444	-9.44444	-1.11111	0
2008-04-11	5.1	5.4	40	26	33	0	12.954	13.716	4.44444	-3.33333	0.555556	0
2008-04-12	5.1	5.4	30	22	25	0.1	12.954	13.716	-1.11111	-5.55556	-3.88889	0.254
2008-04-13	5.2	5.5	42	22	31	0.1	13.208	13.97	5.55556	-5.55556	-0.555556	0.254
2008-04-14	5.2	5.6	48	32	39	0	13.208	14.224	8.88889	0	3.88889	0
2008-04-15	5.2	5.6	42	31	36	0	13.208	14.224	5.55556	-0.555556	2.22222	0
2008-04-16	5.2	5.6	32	18	25	0.5	13.208	14.224	0	-7.77778	-3.88889	1.27
2008-04-17	5.6	6.1	33	7	22	0	14.224	15.494	0.555556	-13.8889	-5.55556	0
2008-04-18	5.6	6.1	40	-1	22	0	14.224	15.494	4.44444	-18.3333	-5.55556	0
2008-04-19	5.6	6.1	49	14	32	0	14.224	15.494	9.44444	-10	0	0
2008-04-20	5.6	6.1	53	21	38	0	14.224	15.494	11.6667	-6.11111	3.33333	0
2008-04-21	5.6	6.1	56	24	40	0	14.224	15.494	13.3333	-4.44444	4.44444	0
2008-04-22	5.4	6.1	58	25	41	0	13.716	15.494	14.4444	-3.88889	5	0
2008-04-23	5.1	6.1	58	26	42	0	12.954	15.494	14.4444	-3.33333	5.55556	0
2008-04-24	4.9	6.1	59	26	42	0	12.446	15.494	15	-3.33333	5.55556	0
2008-04-25	4.5	6.1	51	28	41	0	11.43	15.494	10.5556	-2.22222	5	0
2008-04-26	4.1	6.1	47	31	38	0	10.414	15.494	8.33333	-0.555556	3.33333	0
2008-04-27	3.8	6.1	58	28	42	0	9.652	15.494	14.4444	-2.22222	5.55556	0
2008-04-28	3.3	6.1	48	33	39	0	8.382	15.494	8.88889	0.555556	3.88889	0
2008-04-29	2.9	6.1	45	33	38	0	7.366	15.494	7.22222	0.555556	3.33333	0
2008-04-30	2.4	6.1	48	31	39	0	6.096	15.494	8.88889	-0.555556	3.88889	0
2008-05-01	1.9	6.1	52	30	40	0	4.826	15.494	11.1111	-1.11111	4.44444	0
2008-05-02	1.2	6.1	54	28	42	0	3.048	15.494	12.2222	-2.22222	5.55556	0
2008-05-03	0	6.1	50	31	41	0	0	15.494	10	-0.555556	5	0
2008-05-04	0	6.1	50	31	40	0	0	15.494	10	-0.555556	4.44444	0
2008-05-05	0	6.1	53	27	41	0.1	0	15.494	11.6667	-2.77778	5	0.254
2008-05-06	0	6.2	50	30	40	0	0	15.748	10	-1.11111	4.44444	0
2008-05-07	0	6.2	53	29	40	0	0	15.748	11.6667	-1.66667	4.44444	0
2008-05-08	0	6.2	53	29	41	0	0	15.748	11.6667	-1.66667	5	0
2008-05-09	0	6.2	57	30	43	0	0	15.748	13.8889	-1.11111	6.11111	0
2008-05-10	0	6.2	60	25	44	0	0	15.748	15.5556	-3.88889	6.66667	0
2008-05-11	0	6.2	59	33	47	0	0	15.748	15	0.555556	8.33333	0
2008-05-12	0	6.2	57	31	44	0	0	15.748	13.8889	-0.555556	6.66667	0
2008-05-13	0	6.2	55	28	43	0	0	15.748	12.7778	-2.22222	6.11111	0
2008-05-14	0	6.2	48	24	38	0	0	15.748	8.88889	-4.44444	3.33333	0
2008-05-15	0	6.2	52	38	45	0	0	15.748	11.1111	3.33333	7.22222	0
2008-05-16	0	6.2	59	28	46	0	0	15.748	15	-2.22222	7.77778	0
2008-05-17	0	6.2	53	40	47	0	0	15.748	11.6667	4.44444	8.33333	0
2008-05-18	0	6.2	56	29	47	0	0	15.748	13.3333	-1.66667	8.33333	0
2008-05-19	0	6.2	63	25	47	0	0	15.748	17.2222	-3.88889	8.33333	0
2008-05-20	0	6.2	65	34	51	0	0	15.748	18.3333	1.11111	10.5556	0
2008-05-21	0	6.2	66	35	51	0	0	15.748	18.8889	1.66667	10.5556	0
2008-05-22	0	6.2	64	30	49	0	0	15.748	17.7778	-1.11111	9.44444	0
2008-05-23	0	6.2	58	30	47	0	0	15.748	14.4444	-1.11111	8.33333	0
2008-05-24	0	6.2	67	43	54	0.1	0	15.748	19.4444	6.11111	12.2222	0.254
2008-05-25	0	6.3	66	37	55	0	0	16.002	18.8889	2.77778	12.7778	0
2008-05-26	0	6.3	65	35	51	0	0	16.002	18.3333	1.66667	10.5556	0
2008-05-27	0	6.3	65	33	51	0	0	16.002	18.3333	0.555556	10.5556	0
2008-05-28	0	6.3	65	33	52	0	0	16.002	18.3333	0.555556	11.1111	0
2008-05-29	0	6.3	65	31	51	0	0	16.002	18.3333	-0.555556	10.5556	0
2008-05-30	0	6.3	60	35	49	0.1	0	16.002	15.5556	1.66667	9.44444	0.254
2008-05-31	0	6.4	61	35	50	0	0	16.256	16.1111	1.66667	10	0
2008-06-01	0	6.4	64	40	52	0	0	16.256	17.7778	4.44444	11.1111	0
2008-06-02	0	6.4	64	31	50	0	0	16.256	17.7778	-0.555556	10	0
2008-06-03	0	6.4	60	43	50	0.1	0	16.256	15.5556	6.11111	10	0.254
2008-06-04	0	6.5	56	37	48	0	0	16.51	13.3333	2.77778	8.88889	0
2008-06-05	0	6.5	59	38	48	0	0	16.51	15	3.33333	8.88889	0
2008-06-06	0	6.5	52	38	45	0	0	16.51	11.1111	3.33333	7.22222	0
2008-06-07	0	6.5	53	40	45	0.1	0	16.51	11.6667	4.44444	7.22222	0.254
2008-06-08	0	6.6	66	40	53	0	0	16.764	18.8889	4.44444	11.6667	0
2008-06-09	0	6.6	66	36	52	0	0	16.764	18.8889	2.22222	11.1111	0
2008-06-10	0	6.6	65	41	52	0	0	16.764	18.3333	5	11.1111	0
2008-06-11	0	6.6	65	31	51	0	0	16.764	18.3333	-0.555556	10.5556	0
2008-06-12	0	6.6	59	42	50	0	0	16.764	15	5.55556	10	0
2008-06-13	0	6.6	70	35	55	0	0	16.764	21.1111	1.66667	12.7778	0
2008-06-14	0	6.6	58	44	50	0.1	0	16.764	14.4444	6.66667	10	0.254
2008-06-15	0	6.7	67	40	53	0	0	17.018	19.4444	4.44444	11.6667	0
2008-06-16	0	6.7	72	35	53	0.1	0	17.018	22.2222	1.66667	11.6667	0.254
2008-06-17	0	6.8	73	36	56	0	0	17.272	22.7778	2.22222	13.3333	0
2008-06-18	0	6.8	71	41	57	0	0	17.272	21.6667	5	13.8889	0
2008-06-19	0	6.8	69	40	56	0	0	17.272	20.5556	4.44444	13.3333	0
2008-06-20	0	6.8	71	37	53	0.1	0	17.272	21.6667	2.77778	11.6667	0.254
2008-06-21	0	6.9	74	48	59	0	0	17.526	23.3333	8.88889	15	0
2008-06-22	0	6.9	54	45	50	0.3	0	17.526	12.2222	7.22222	10	0.762
2008-06-23	0	7.2	51	43	47	0.1	0	18.288	10.5556	6.11111	8.33333	0.254
2008-06-24	0	7.3	63	39	51	0.3	0	18.542	17.2222	3.88889	10.5556	0.762
2008-06-25	0	7.6	68	32	52	0	0	19.304	20	0	11.1111	0
2008-06-26	0	7.6	64	31	50	0	0	19.304	17.7778	-0.555556	10	0
2008-06-27	0	7.6	58	38	50	0	0	19.304	14.4444	3.33333	10	0
2008-06-28	0	7.6	60	31	47	0	0	19.304	15.5556	-0.555556	8.33333	0
2008-06-29	0	7.6	64	37	50	0	0	19.304	17.7778	2.77778	10	0
2008-06-30	0	7.6	69	30	52	0	0	19.304	20.5556	-1.11111	11.1111	0
2008-07-01	0	7.6	62	42	51	0.1	0	19.304	16.6667	5.55556	10.5556	0.254
2008-07-02	0	7.7	74	32	56	0	0	19.558	23.3333	0	13.3333	0
2008-07-03	0	7.7	75	35	58	0	0	19.558	23.8889	1.66667	14.4444	0
2008-07-04	0	7.7	76	42	61	0	0	19.558	24.4444	5.55556	16.1111	0
2008-07-05	0	7.7	70	48	58	0	0	19.558	21.1111	8.88889	14.4444	0
2008-07-06	0	7.7	66	44	54	0.3	0	19.558	18.8889	6.66667	12.2222	0.762
2008-07-07	0	8	58	44	50	0	0	20.32	14.4444	6.66667	10	0
2008-07-08	0	8	60	36	50	0	0	20.32	15.5556	2.22222	10	0
2008-07-09	0	8	62	46	53	0	0	20.32	16.6667	7.77778	11.6667	0
2008-07-10	0	8	63	47	56	0	0	20.32	17.2222	8.33333	13.3333	0
2008-07-11	0	8	62	47	54	0	0	20.32	16.6667	8.33333	12.2222	0
2008-07-12	0	8	70	48	58	0	0	20.32	21.1111	8.88889	14.4444	0
2008-07-13	0	8	71	42	57	0	0	20.32	21.6667	5.55556	13.8889	0
2008-07-14	0	8	69	40	55	0	0	20.32	20.5556	4.44444	12.7778	0
2008-07-15	0	8	73	44	59	0	0	20.32	22.7778	6.66667	15	0
2008-07-16	0	8	71	38	55	0	0	20.32	21.6667	3.33333	12.7778	0
2008-07-17	0	8	58	47	53	0.1	0	20.32	14.4444	8.33333	11.6667	0.254
2008-07-18	0	8.1	64	42	51	0.1	0	20.574	17.7778	5.55556	10.5556	0.254
2008-07-19	0	8.2	47	43	46	0.8	0	20.828	8.33333	6.11111	7.77778	2.032
2008-07-20	0	9	57	41	49	0	0	22.86	13.8889	5	9.44444	0
2008-07-21	0	9	56	41	49	0.1	0	22.86	13.3333	5	9.44444	0.254
2008-07-22	0	9.1	54	43	48	0	0	23.114	12.2222	6.11111	8.88889	0
2008-07-23	0	9.1	49	40	46	0.1	0	23.114	9.44444	4.44444	7.77778	0.254
2008-07-24	0	9.2	50	40	45	0.6	0	23.368	10	4.44444	7.22222	1.524
2008-07-25	0	9.8	56	44	49	0.1	0	24.892	13.3333	6.66667	9.44444	0.254
2008-07-26	0	9.9	55	45	50	0.3	0	25.146	12.7778	7.22222	10	0.762
2008-07-27	0	10.2	62	43	49	0.8	0	25.908	16.6667	6.11111	9.44444	2.032
2008-07-28	0	11	58	36	48	0.5	0	27.94	14.4444	2.22222	8.88889	1.27
2008-07-29	0	11.5	63	31	49	0	0	29.21	17.2222	-0.555556	9.44444	0
2008-07-30	0	11.5	52	40	47	0.2	0	29.21	11.1111	4.44444	8.33333	0.508
2008-07-31	0	11.7	54	46	50	0	0	29.718	12.2222	7.77778	10	0
2008-08-01	0	11.7	66	46	55	0	0	29.718	18.8889	7.77778	12.7778	0
2008-08-02	0	11.7	68	47	57	0	0	29.718	20	8.33333	13.8889	0
2008-08-03	0	11.7	65	48	55	0	0	29.718	18.3333	8.88889	12.7778	0
2008-08-04	0	11.7	65	47	54	0.1	0	29.718	18.3333	8.33333	12.2222	0.254
2008-08-05	0	11.8	50	47	49	1.8	0	29.972	10	8.33333	9.44444	4.572
2008-08-06	0	13.6	51	46	49	0.8	0	34.544	10.5556	7.77778	9.44444	2.032
2008-08-07	0	14.4	59	42	49	0.1	0	36.576	15	5.55556	9.44444	0.254
2008-08-08	0	14.5	56	43	48	0.2	0	36.83	13.3333	6.11111	8.88889	0.508
2008-08-09	0	14.7	60	41	48	0	0	37.338	15.5556	5	8.88889	0
2008-08-10	0	14.7	60	34	47	0	0	37.338	15.5556	1.11111	8.33333	0
2008-08-11	0	14.7	66	30	48	0	0	37.338	18.8889	-1.11111	8.88889	0
2008-08-12	0	14.7	58	35	48	0	0	37.338	14.4444	1.66667	8.88889	0
2008-08-13	0	14.7	67	42	52	0	0	37.338	19.4444	5.55556	11.1111	0
2008-08-14	0	14.7	52	45	52	0	0	37.338	11.1111	7.22222	11.1111	0
2008-08-15	0	14.7	65	41	52	0	0	37.338	18.3333	5	11.1111	0
2008-08-16	0	14.7	66	42	52	0.1	0	37.338	18.8889	5.55556	11.1111	0.254
2008-08-17	0	14.8	59	44	51	0.1	0	37.592	15	6.66667	10.5556	0.254
2008-08-18	0	14.9	62	37	50	0	0	37.846	16.6667	2.77778	10	0
2008-08-19	0	14.9	59	34	47	0	0	37.846	15	1.11111	8.33333	0
2008-08-20	0	14.9	65	35	52	0	0	37.846	18.3333	1.66667	11.1111	0
2008-08-21	0	14.9	58	46	51	0.2	0	37.846	14.4444	7.77778	10.5556	0.508
2008-08-22	0	15.1	57	44	50	0	0	38.354	13.8889	6.66667	10	0
2008-08-23	0	15.1	57	44	49	0.4	0	38.354	13.8889	6.66667	9.44444	1.016
2008-08-24	0	15.5	54	43	49	0.3	0	39.37	12.2222	6.11111	9.44444	0.762
2008-08-25	0	15.8	48	43	45	0.7	0	40.132	8.88889	6.11111	7.22222	1.778
2008-08-26	0	16.5	56	42	47	0.1	0	41.91	13.3333	5.55556	8.33333	0.254
2008-08-27	0	16.6	58	42	49	0	0	42.164	14.4444	5.55556	9.44444	0
2008-08-28	0	16.6	57	45	49	0.2	0	42.164	13.8889	7.22222	9.44444	0.508
2008-08-29	0	16.8	59	36	49	0	0	42.672	15	2.22222	9.44444	0
2008-08-30	0	16.8	64	31	45	0	0	42.672	17.7778	-0.555556	7.22222	0
2008-08-31	0	16.8	60	30	46	0	0	42.672	15.5556	-1.11111	7.77778	0
2008-09-01	0	16.8	65	38	49	0	0	42.672	18.3333	3.33333	9.44444	0
2008-09-02	0	16.8	60	32	47	0	0	42.672	15.5556	0	8.33333	0
2008-09-03	0	16.8	58	40	48	0	0	42.672	14.4444	4.44444	8.88889	0
2008-09-04	0	16.8	54	42	48	0.1	0	42.672	12.2222	5.55556	8.88889	0.254
2008-09-05	0	16.9	56	40	47	0	0	42.926	13.3333	4.44444	8.33333	0
2008-09-06	0	16.9	61	32	48	0	0	42.926	16.1111	0	8.88889	0
2008-09-07	0	16.9	54	45	49	0.1	0	42.926	12.2222	7.22222	9.44444	0.254
2008-09-08	0	17	58	44	49	0	0	43.18	14.4444	6.66667	9.44444	0
2008-09-09	0	17	48	41	45	0.1	0	43.18	8.88889	5	7.22222	0.254
2008-09-10	0	17.1	56	40	47	0	0	43.434	13.3333	4.44444	8.33333	0
2008-09-11	0	17.1	57	39	47	0	0	43.434	13.8889	3.88889	8.33333	0
2008-09-12	0	17.1	55	40	47	0	0	43.434	12.7778	4.44444	8.33333	0
2008-09-13	0	17.1	53	42	46	0.1	0	43.434	11.6667	5.55556	7.77778	0.254
2008-09-14	0	17.2	58	40	47	0	0	43.688	14.4444	4.44444	8.33333	0
2008-09-15	0	17.2	60	39	49	0	0	43.688	15.5556	3.88889	9.44444	0
2008-09-16	0	17.2	50	42	46	0.1	0	43.688	10	5.55556	7.77778	0.254
2008-09-17	0	17.3	60	37	48	0	0	43.942	15.5556	2.77778	8.88889	0
2008-09-18	0	17.3	57	30	43	0	0	43.942	13.8889	-1.11111	6.11111	0
2008-09-19	0	17.3	52	29	40	0.1	0	43.942	11.1111	-1.66667	4.44444	0.254
2008-09-20	0	17.4	56	31	41	0	0	44.196	13.3333	-0.555556	5	0
2008-09-21	0	17.4	51	29	40	0	0	44.196	10.5556	-1.66667	4.44444	0
2008-09-22	0	17.4	48	26	35	0	0	44.196	8.88889	-3.33333	1.66667	0
2008-09-23	0	17.4	52	28	37	0	0	44.196	11.1111	-2.22222	2.77778	0
2008-09-24	0	17.4	50	29	38	0	0	44.196	10	-1.66667	3.33333	0
2008-09-25	0	17.4	50	24	36	0	0	44.196	10	-4.44444	2.22222	0
2008-09-26	0	17.4	52	29	39	0	0	44.196	11.1111	-1.66667	3.88889	0
2008-09-27	0	17.4	36	32	34	0.8	0	44.196	2.22222	0	1.11111	2.032
2008-09-28	0.1	18.2	40	30	35	0.1	0.254	46.228	4.44444	-1.11111	1.66667	0.254
2008-09-29	0	18.3	40		34	0	0	46.482	4.44444	-17.7778	1.11111	0
2008-09-30	0	18.3	41	32	35	0.1	0	46.482	5	0	1.66667	0.254
2008-10-01	0	0	43	33	36	0	0	0	6.11111	0.555556	2.22222	0
2008-10-02	0	0	35	33	34	0.7	0	0	1.66667	0.555556	1.11111	1.778
2008-10-03	0.6	0.7	45	29	35	0.4	1.524	1.778	7.22222	-1.66667	1.66667	1.016
2008-10-04	0.8	1.1	41	23	31	0	2.032	2.794	5	-5	-0.555556	0
2008-10-05	0.8	1.1	41	23	32	0	2.032	2.794	5	-5	0	0
2008-10-06	0.8	1.1	39	20	29	0	2.032	2.794	3.88889	-6.66667	-1.66667	0
2008-10-07	0.8	1.1	34	18	27	0	2.032	2.794	1.11111	-7.77778	-2.77778	0
2008-10-08	0.8	1.1	35	10	22	0	2.032	2.794	1.66667	-12.2222	-5.55556	0
2008-10-09	0.8	1.1	33	17	26	0	2.032	2.794	0.555556	-8.33333	-3.33333	0
2008-10-10	0.8	1.1	43	29	38	0.3	2.032	2.794	6.11111	-1.66667	3.33333	0.762
2008-10-11	0.9	1.4	45	30	35	0	2.286	3.556	7.22222	-1.11111	1.66667	0
2008-10-12	0.8	1.4	49	29	36	0	2.032	3.556	9.44444	-1.66667	2.22222	0
2008-10-13	0.8	1.4	44	29	35	0	2.032	3.556	6.66667	-1.66667	1.66667	0
2008-10-14	0.8	1.4	38	29	34	0	2.032	3.556	3.33333	-1.66667	1.11111	0
2008-10-15	0.8	1.4	39	30	34	0.2	2.032	3.556	3.88889	-1.11111	1.11111	0.508
2008-10-16	0.9	1.6	38	29	34	0	2.286	4.064	3.33333	-1.66667	1.11111	0
2008-10-17	0.8	1.6	33	18	27	0	2.032	4.064	0.555556	-7.77778	-2.77778	0
2008-10-18	0.8	1.6	38	15	25	0	2.032	4.064	3.33333	-9.44444	-3.88889	0
2008-10-19	0.8	1.6	37	15	27	0	2.032	4.064	2.77778	-9.44444	-2.77778	0
2008-10-20	0.8	1.6	33	6	17	0	2.032	4.064	0.555556	-14.4444	-8.33333	0
2008-10-21	0.8	1.6	31	2	17	0	2.032	4.064	-0.555556	-16.6667	-8.33333	0
2008-10-22	0.8	1.6	30	20	26	0.3	2.032	4.064	-1.11111	-6.66667	-3.33333	0.762
2008-10-23	1.2	1.9	33	21	25	0	3.048	4.826	0.555556	-6.11111	-3.88889	0
2008-10-24	1.2	1.9	23	3	18	0	3.048	4.826	-5	-16.1111	-7.77778	0
2008-10-25	1.3	1.9	15	-17	3	0	3.302	4.826	-9.44444	-27.2222	-16.1111	0
2008-10-26	1.3	1.9	16	9	14	0.3	3.302	4.826	-8.88889	-12.7778	-10	0.762
2008-10-27	1.7	2.2	23	0	15	0.1	4.318	5.588	-5	-17.7778	-9.44444	0.254
2008-10-28	1.7	2.3	15	-7	5	0	4.318	5.842	-9.44444	-21.6667	-15	0
2008-10-29	1.7	2.3	16	-9	1	0	4.318	5.842	-8.88889	-22.7778	-17.2222	0
2008-10-30	1.7	2.3	15	-12	4	0	4.318	5.842	-9.44444	-24.4444	-15.5556	0
2008-10-31	1.7	2.3	7	-20	-5	0	4.318	5.842	-13.8889	-28.8889	-20.5556	0
2008-11-01	1.7	2.3	13	7	10	0.1	4.318	5.842	-10.5556	-13.8889	-12.2222	0.254
2008-11-02	1.8	2.4	17	10	13	0	4.572	6.096	-8.33333	-12.2222	-10.5556	0
2008-11-03	1.8	2.4	21	8	17	0.1	4.572	6.096	-6.11111	-13.3333	-8.33333	0.254
2008-11-04	1.9	2.5	19	-6	6	0	4.826	6.35	-7.22222	-21.1111	-14.4444	0
2008-11-05	1.9	2.5	8	-7	1	0	4.826	6.35	-13.3333	-21.6667	-17.2222	0
2008-11-06	1.8	2.5	6	-11	-1	0	4.572	6.35	-14.4444	-23.8889	-18.3333	0
2008-11-07	1.7	2.5	18	-1	7	0	4.318	6.35	-7.77778	-18.3333	-13.8889	0
2008-11-08	1.7	2.5	8	-15	-4	0	4.318	6.35	-13.3333	-26.1111	-20	0
2008-11-09	1.7	2.5	9	-15	-2	0	4.318	6.35	-12.7778	-26.1111	-18.8889	0
2008-11-10	1.7	2.5	16	1	8	0	4.318	6.35	-8.88889	-17.2222	-13.3333	0
2008-11-11	1.7	2.5	18	3	12	0	4.318	6.35	-7.77778	-16.1111	-11.1111	0
2008-11-12	1.7	2.5	23	1	12	0	4.318	6.35	-5	-17.2222	-11.1111	0
2008-11-13	1.7	2.5	20	1	12	0	4.318	6.35	-6.66667	-17.2222	-11.1111	0
2008-11-14	1.7	2.5	25	16	21	0	4.318	6.35	-3.88889	-8.88889	-6.11111	0
2008-11-15	1.7	2.5	22	1	13	0	4.318	6.35	-5.55556	-17.2222	-10.5556	0
2008-11-16	1.7	2.5	13	-4	2	0	4.318	6.35	-10.5556	-20	-16.6667	0
2008-11-17	1.7	2.5	9	-12	-1	0	4.318	6.35	-12.7778	-24.4444	-18.3333	0
2008-11-18	1.7	2.5	7	-4	2	0	4.318	6.35	-13.8889	-20	-16.6667	0
2008-11-19	1.7	2.5	13	-4	8	0	4.318	6.35	-10.5556	-20	-13.3333	0
2008-11-20	1.7	2.5	12	1	7	0	4.318	6.35	-11.1111	-17.2222	-13.8889	0
2008-11-21	1.7	2.5	7	-9	0	0	4.318	6.35	-13.8889	-22.7778	-17.7778	0
2008-11-22	1.7	2.5	20	-1	10	0	4.318	6.35	-6.66667	-18.3333	-12.2222	0
2008-11-23	1.5	2.5	19	-6	8	0	3.81	6.35	-7.22222	-21.1111	-13.3333	0
2008-11-24	1.5	2.5	18	-6	10	0	3.81	6.35	-7.77778	-21.1111	-12.2222	0
2008-11-25	1.5	2.5	23	9	17	0.1	3.81	6.35	-5	-12.7778	-8.33333	0.254
2008-11-26	1.7	2.6	35	17	23	0	4.318	6.604	1.66667	-8.33333	-5	0
2008-11-27	1.7	2.6	21	11	15	0	4.318	6.604	-6.11111	-11.6667	-9.44444	0
2008-11-28	1.7	2.6	22	6	15	0	4.318	6.604	-5.55556	-14.4444	-9.44444	0
2008-11-29	1.7	2.6	37	14	22	0	4.318	6.604	2.77778	-10	-5.55556	0
2008-11-30	1.7	2.6	21	2	11	0	4.318	6.604	-6.11111	-16.6667	-11.6667	0
2008-12-01	1.7	2.6	18	10	15	0	4.318	6.604	-7.77778	-12.2222	-9.44444	0
2008-12-02	1.7	2.6	12	-12	-1	0	4.318	6.604	-11.1111	-24.4444	-18.3333	0
2008-12-03	1.7	2.6	17	1	9	0.4	4.318	6.604	-8.33333	-17.2222	-12.7778	1.016
2008-12-04	2.1	3	24	17	21	0	5.334	7.62	-4.44444	-8.33333	-6.11111	0
2008-12-05	2.1	3	21	9	16	0	5.334	7.62	-6.11111	-12.7778	-8.88889	0
2008-12-06	2.1	3	24	15	21	0.2	5.334	7.62	-4.44444	-9.44444	-6.11111	0.508
2008-12-07	2.2	3.2	31	24	26	0.3	5.588	8.128	-0.555556	-4.44444	-3.33333	0.762
2008-12-08	2.4	3.5	26	13	19	0	6.096	8.89	-3.33333	-10.5556	-7.22222	0
2008-12-09	2.4	3.5	16	1	10	0	6.096	8.89	-8.88889	-17.2222	-12.2222	0
2008-12-10	2.4	3.5	36	13	25	0	6.096	8.89	2.22222	-10.5556	-3.88889	0
2008-12-11	2.4	3.5	33	7	17	0	6.096	8.89	0.555556	-13.8889	-8.33333	0
2008-12-12	2.4	3.5	17	-14	0	0	6.096	8.89	-8.33333	-25.5556	-17.7778	0
2008-12-13	2.4	3.5	0	-28	-18	0	6.096	8.89	-17.7778	-33.3333	-27.7778	0
2008-12-14	2.4	3.5	-21	-30	-27	0	6.096	8.89	-29.4444	-34.4444	-32.7778	0
2008-12-15	2.4	3.5	2	-27	-15	0	6.096	8.89	-16.6667	-32.7778	-26.1111	0
2008-12-16	2.4	3.5	3	-25	-11	0	6.096	8.89	-16.1111	-31.6667	-23.8889	0
2008-12-17	2.4	3.5	-20	-27	-24	0	6.096	8.89	-28.8889	-32.7778	-31.1111	0
2008-12-18	2.4	3.5	-20	-28	-25	0	6.096	8.89	-28.8889	-33.3333	-31.6667	0
2008-12-19	2.4	3.5	-15	-28	-23	0	6.096	8.89	-26.1111	-33.3333	-30.5556	0
2008-12-20	2.4	3.5	-18	-28	-24	0	6.096	8.89	-27.7778	-33.3333	-31.1111	0
2008-12-21	2.4	3.5	-25	-32	-29	0	6.096	8.89	-31.6667	-35.5556	-33.8889	0
2008-12-22	2.4	3.5	-9	-30	-22	0	6.096	8.89	-22.7778	-34.4444	-30	0
2008-12-23	2.4	3.5	0	-10	-4	0	6.096	8.89	-17.7778	-23.3333	-20	0
2008-12-24	2.4	3.5	4	-10	-1	0	6.096	8.89	-15.5556	-23.3333	-18.3333	0
2008-12-25	2.4	3.5	9	-11	0	0.3	6.096	8.89	-12.7778	-23.8889	-17.7778	0.762
2008-12-26	2.8	3.8	10	0	7	0	7.112	9.652	-12.2222	-17.7778	-13.8889	0
2008-12-27	2.8	3.8	5	-3	2	0.1	7.112	9.652	-15	-19.4444	-16.6667	0.254
2008-12-28	2.9	3.9	2	-30	-10	0	7.366	9.906	-16.6667	-34.4444	-23.3333	0
2008-12-29	2.9	3.9	-28	-37	-33	0	7.366	9.906	-33.3333	-38.3333	-36.1111	0
2008-12-30	2.9	3.9	-29	-41	-34	0	7.366	9.906	-33.8889	-40.5556	-36.6667	0
2008-12-31	2.9	3.9	-39	-47	-44	0	7.366	9.906	-39.4444	-43.8889	-42.2222	0
2009-01-01	2.8	3.9	-31	-48	-42	0	7.112	9.906	-35	-44.4444	-41.1111	0
2009-01-02	2.8	3.9	-17	-31	-22	0	7.112	9.906	-27.2222	-35	-30	0
2009-01-03	2.8	3.9	-10	-17	-13	0	7.112	9.906	-23.3333	-27.2222	-25	0
2009-01-04	2.8	3.9	-12	-28	-18	0	7.112	9.906	-24.4444	-33.3333	-27.7778	0
2009-01-05	2.8	3.9	-16	-42	-32	0	7.112	9.906	-26.6667	-41.1111	-35.5556	0
2009-01-06	2.8	3.9	-37	-47	-43	0	7.112	9.906	-38.3333	-43.8889	-41.6667	0
2009-01-07	2.8	3.9	-26	-49	-38	0	7.112	9.906	-32.2222	-45	-38.8889	0
2009-01-08	2.8	3.9	-21	-35	-27	0	7.112	9.906	-29.4444	-37.2222	-32.7778	0
2009-01-09	2.8	3.9	-14	-26	-19	0.1	7.112	9.906	-25.5556	-32.2222	-28.3333	0.254
2009-01-10	2.9	4	-16	-25	-20	0	7.366	10.16	-26.6667	-31.6667	-28.8889	0
2009-01-11	2.9	4	-11	-18	-14	0	7.366	10.16	-23.8889	-27.7778	-25.5556	0
2009-01-12	2.9	4	-1	-15	-9	0.3	7.366	10.16	-18.3333	-26.1111	-22.7778	0.762
2009-01-13	3.2	4.3	22	-12	7	0	8.128	10.922	-5.55556	-24.4444	-13.8889	0
2009-01-14	3.2	4.3	45	22	34	0	8.128	10.922	7.22222	-5.55556	1.11111	0
2009-01-15	3.2	4.3	46	35	38	0	8.128	10.922	7.77778	1.66667	3.33333	0
2009-01-16	3.3	4.3	51	30	38	0	8.382	10.922	10.5556	-1.11111	3.33333	0
2009-01-17	3.3	4.3	41	34	37	0.3	8.382	10.922	5	1.11111	2.77778	0.762
2009-01-18	3.5	4.6	38	33	35	0.4	8.89	11.684	3.33333	0.555556	1.66667	1.016
2009-01-19	3.7	5	36	33	34	0.3	9.398	12.7	2.22222	0.555556	1.11111	0.762
2009-01-20	3.7	5.3	34	28	32	0.1	9.398	13.462	1.11111	-2.22222	0	0.254
2009-01-21	3.9	5.4	28	-1	16	0	9.906	13.716	-2.22222	-18.3333	-8.88889	0
2009-01-22	3.9	5.4	0	-12	-6	0	9.906	13.716	-17.7778	-24.4444	-21.1111	0
2009-01-23	3.9	5.4	8	-17	-4	0	9.906	13.716	-13.3333	-27.2222	-20	0
2009-01-24	3.9	5.4	10	-6	2	0	9.906	13.716	-12.2222	-21.1111	-16.6667	0
2009-01-25	3.9	5.4	12	2	9	0.3	9.906	13.716	-11.1111	-16.6667	-12.7778	0.762
2009-01-26	4.2	5.7	10	-8	3	0	10.668	14.478	-12.2222	-22.2222	-16.1111	0
2009-01-27	4.2	5.7	10	-5	5	0	10.668	14.478	-12.2222	-20.5556	-15	0
2009-01-28	4.2	5.7	18	-10	8	0	10.668	14.478	-7.77778	-23.3333	-13.3333	0
2009-01-29	4.2	5.7	25	14	19	0	10.668	14.478	-3.88889	-10	-7.22222	0
2009-01-30	4.2	5.7	18	11	13	0.1	10.668	14.478	-7.77778	-11.6667	-10.5556	0.254
2009-01-31	4.4	5.8	18	-11	5	0	11.176	14.732	-7.77778	-23.8889	-15	0
2009-02-01	4.4	5.8	8	-5	4	0	11.176	14.732	-13.3333	-20.5556	-15.5556	0
2009-02-02	4.4	5.8	9	-16	-4	0	11.176	14.732	-12.7778	-26.6667	-20	0
2009-02-03	4.4	5.8	3	-23	-9	0	11.176	14.732	-16.1111	-30.5556	-22.7778	0
2009-02-04	4.4	5.8	4	-24	-13	0	11.176	14.732	-15.5556	-31.1111	-25	0
2009-02-05	4.4	5.8	9	-27	-9	0	11.176	14.732	-12.7778	-32.7778	-22.7778	0
2009-02-06	4.4	5.8	20	3	10	0	11.176	14.732	-6.66667	-16.1111	-12.2222	0
2009-02-07	4.4	5.8	15	8	11	0.2	11.176	14.732	-9.44444	-13.3333	-11.6667	0.508
2009-02-08	4.6	6	13	6	8	0	11.684	15.24	-10.5556	-14.4444	-13.3333	0
2009-02-09	4.6	6	10	-11	1	0	11.684	15.24	-12.2222	-23.8889	-17.2222	0
2009-02-10	4.8	6	9	-15	-2	0	12.192	15.24	-12.7778	-26.1111	-18.8889	0
2009-02-11	4.6	6	15	-17	0	0	11.684	15.24	-9.44444	-27.2222	-17.7778	0
2009-02-12	4.8	6	13	-11	4	0	12.192	15.24	-10.5556	-23.8889	-15.5556	0
2009-02-13	4.7	6	20	-16	-4	0	11.938	15.24	-6.66667	-26.6667	-20	0
2009-02-14	4.8	6	19	-17	-4	0	12.192	15.24	-7.22222	-27.2222	-20	0
2009-02-15	5	6	22	-10	10	0.2	12.7	15.24	-5.55556	-23.3333	-12.2222	0.508
2009-02-16	5.3	6.2	31	18	24	0.2	13.462	15.748	-0.555556	-7.77778	-4.44444	0.508
2009-02-17	5.4	6.4	36	21	27	0	13.716	16.256	2.22222	-6.11111	-2.77778	0
2009-02-18	5.3	6.4	34	17	25	0.1	13.462	16.256	1.11111	-8.33333	-3.88889	0.254
2009-02-19	5.3	6.5	28	8	21	0.1	13.462	16.51	-2.22222	-13.3333	-6.11111	0.254
2009-02-20	5.5	6.6	29	19	27	0.2	13.97	16.764	-1.66667	-7.22222	-2.77778	0.508
2009-02-21	5.7	6.8	24	-8	12	0	14.478	17.272	-4.44444	-22.2222	-11.1111	0
2009-02-22	5.7	6.8	17	-12	-2	0	14.478	17.272	-8.33333	-24.4444	-18.8889	0
2009-02-23	5.7	6.8	19	-14	-1	0	14.478	17.272	-7.22222	-25.5556	-18.3333	0
2009-02-24	5.7	6.8	25	-16	0	0	14.478	17.272	-3.88889	-26.6667	-17.7778	0
2009-02-25	5.7	6.8	26	-11	6	0	14.478	17.272	-3.33333	-23.8889	-14.4444	0
2009-02-26	5.7	6.8	29	8	20	0	14.478	17.272	-1.66667	-13.3333	-6.66667	0
2009-02-27	5.7	6.8	25	-6	8	0	14.478	17.272	-3.88889	-21.1111	-13.3333	0
2009-02-28	5.7	6.8	22	-7	9	0	14.478	17.272	-5.55556	-21.6667	-12.7778	0
2009-03-01	5.9	6.8	22	0	16	0.1	14.986	17.272	-5.55556	-17.7778	-8.88889	0.254
2009-03-02	5.9	6.9	15	-22	-4	0	14.986	17.526	-9.44444	-30	-20	0
2009-03-03	5.9	6.9	11	-27	-5	0	14.986	17.526	-11.6667	-32.7778	-20.5556	0
2009-03-04	6.2	6.9	19	-10	9	0.1	15.748	17.526	-7.22222	-23.3333	-12.7778	0.254
2009-03-05	6.2	7	31	16	24	0.2	15.748	17.78	-0.555556	-8.88889	-4.44444	0.508
2009-03-06	6.2	7.2	31	3	24	0	15.748	18.288	-0.555556	-16.1111	-4.44444	0
2009-03-07	6.2	7.2	22	-16	1	0	15.748	18.288	-5.55556	-26.6667	-17.2222	0
2009-03-08	6.2	7.2	21	-25	-1	0	15.748	18.288	-6.11111	-31.6667	-18.3333	0
2009-03-09	6.2	7.2	21	-1	13	0.3	15.748	18.288	-6.11111	-18.3333	-10.5556	0.762
2009-03-10	6.3	7.5	34	-7	14	0.1	16.002	19.05	1.11111	-21.6667	-10	0.254
2009-03-11	6.4	7.6	40	16	25	0	16.256	19.304	4.44444	-8.88889	-3.88889	0
2009-03-12	6.4	7.6	26	3	17	0	16.256	19.304	-3.33333	-16.1111	-8.33333	0
2009-03-13	6.6	7.6	34	19	25	0.1	16.764	19.304	1.11111	-7.22222	-3.88889	0.254
2009-03-14	6.7	7.7	28	9	21	0	17.018	19.558	-2.22222	-12.7778	-6.11111	0
2009-03-15	6.7	7.7	13	-7	6	0	17.018	19.558	-10.5556	-21.6667	-14.4444	0
2009-03-16	6.7	7.7	15	-14	2	0	17.018	19.558	-9.44444	-25.5556	-16.6667	0
2009-03-17	6.7	7.7	19	-18	-2	0	17.018	19.558	-7.22222	-27.7778	-18.8889	0
2009-03-18	6.7	7.7	25	-23	0	0	17.018	19.558	-3.88889	-30.5556	-17.7778	0
2009-03-19	6.7	7.7	28	-21	2	0	17.018	19.558	-2.22222	-29.4444	-16.6667	0
2009-03-20	6.7	7.7	24	-17	4	0	17.018	19.558	-4.44444	-27.2222	-15.5556	0
2009-03-21	6.7	7.7	29	-3	12	0	17.018	19.558	-1.66667	-19.4444	-11.1111	0
2009-03-22	6.7	7.7	34	-1	19	0	17.018	19.558	1.11111	-18.3333	-7.22222	0
2009-03-23	6.7	7.7	33	8	21	0	17.018	19.558	0.555556	-13.3333	-6.11111	0
2009-03-24	6.7	7.7	38	14	24	0	17.018	19.558	3.33333	-10	-4.44444	0
2009-03-25	6.7	7.7	40	8	25	0.1	17.018	19.558	4.44444	-13.3333	-3.88889	0.254
2009-03-26	6.8	7.8	44	25	33	0	17.272	19.812	6.66667	-3.88889	0.555556	0
2009-03-27	6.8	7.8	45	20	32	0	17.272	19.812	7.22222	-6.66667	0	0
2009-03-28	6.8	7.8	41	20	29	0	17.272	19.812	5	-6.66667	-1.66667	0
2009-03-29	6.8	7.8	36	25	30	0	17.272	19.812	2.22222	-3.88889	-1.11111	0
2009-03-30	6.8	7.8	41	25	32	0	17.272	19.812	5	-3.88889	0	0
2009-03-31	6.5	7.8	38	13	26	0	16.51	19.812	3.33333	-10.5556	-3.33333	0
2009-04-01	6.4	7.8	32	2	20	0	16.256	19.812	0	-16.6667	-6.66667	0
2009-04-02	6.4	7.8	32	9	21	0	16.256	19.812	0	-12.7778	-6.11111	0
2009-04-03	6.4	7.8	34	9	23	0	16.256	19.812	1.11111	-12.7778	-5	0
2009-04-04	6.4	7.8	31	20	23	0	16.256	19.812	-0.555556	-6.66667	-5	0
2009-04-05	6.4	7.8	41	17	28	0	16.256	19.812	5	-8.33333	-2.22222	0
2009-04-06	6.4	7.8	44	16	29	0	16.256	19.812	6.66667	-8.88889	-1.66667	0
2009-04-07	6.4	7.8	43	11	28	0	16.256	19.812	6.11111	-11.6667	-2.22222	0
2009-04-08	6.5	7.8	40	14	29	0.1	16.51	19.812	4.44444	-10	-1.66667	0.254
2009-04-09	6.6	7.9	44	25	33	0	16.764	20.066	6.66667	-3.88889	0.555556	0
2009-04-10	6.7	7.9	49	26	36	0	17.018	20.066	9.44444	-3.33333	2.22222	0
2009-04-11	6.7	7.9	48	29	36	0	17.018	20.066	8.88889	-1.66667	2.22222	0
2009-04-12	6.5	7.9	47	25	35	0	16.51	20.066	8.33333	-3.88889	1.66667	0
2009-04-13	6.4	7.9	47	24	33	0	16.256	20.066	8.33333	-4.44444	0.555556	0
2009-04-14	6.3	7.9	41	25	34	0.1	16.002	20.066	5	-3.88889	1.11111	0.254
2009-04-15	6.5	8	38	31	34	0.1	16.51	20.32	3.33333	-0.555556	1.11111	0.254
2009-04-16	6.6	8.1	45	30	36	0	16.764	20.574	7.22222	-1.11111	2.22222	0
2009-04-17	6.8	8.1	47	27	36	0	17.272	20.574	8.33333	-2.77778	2.22222	0
2009-04-18	6.7	8.1	49	28	38	0	17.018	20.574	9.44444	-2.22222	3.33333	0
2009-04-19	6.7	8.1	49	24	36	0	17.018	20.574	9.44444	-4.44444	2.22222	0
2009-04-20	6.6	8.1	49	18	36	0	16.764	20.574	9.44444	-7.77778	2.22222	0
2009-04-21	6.7	8.1	47	28	41	0	17.018	20.574	8.33333	-2.22222	5	0
2009-04-22	6.5	8.1	50	20	36	0	16.51	20.574	10	-6.66667	2.22222	0
2009-04-23	6.6	8.1	54	28	40	0.1	16.764	20.574	12.2222	-2.22222	4.44444	0.254
2009-04-24	6.6	8.2	47	29	38	0.1	16.764	20.828	8.33333	-1.66667	3.33333	0.254
2009-04-25	6.5	8.3	49	27	38	0.1	16.51	21.082	9.44444	-2.77778	3.33333	0.254
2009-04-26	6.3	8.4	51	32	41	0	16.002	21.336	10.5556	0	5	0
2009-04-27	6	8.4	63	28	45	0	15.24	21.336	17.2222	-2.22222	7.22222	0
2009-04-28	5.5	8.4	62	29	45	0	13.97	21.336	16.6667	-1.66667	7.22222	0
2009-04-29	5	8.4	65	28	46	0	12.7	21.336	18.3333	-2.22222	7.77778	0
2009-04-30	4.3	8.4	67	28	47	0	10.922	21.336	19.4444	-2.22222	8.33333	0
2009-05-01	3.8	8.4	67	29	47	0	9.652	21.336	19.4444	-1.66667	8.33333	0
2009-05-02	3.1	8.4	67	29	48	0	7.874	21.336	19.4444	-1.66667	8.88889	0
2009-05-03	2.4	8.4	68	29	48	0	6.096	21.336	20	-1.66667	8.88889	0
2009-05-04	1.7	8.4	61	30	46	0	4.318	21.336	16.1111	-1.11111	7.77778	0
2009-05-05	1	8.4	62	29	47	0	2.54	21.336	16.6667	-1.66667	8.33333	0
2009-05-06	0.2	8.4	54	34	45	0	0.508	21.336	12.2222	1.11111	7.22222	0
2009-05-07	0	8.4	54	29	42	0.1	0	21.336	12.2222	-1.66667	5.55556	0.254
2009-05-08	0	8.5	50	36	42	0.1	0	21.59	10	2.22222	5.55556	0.254
2009-05-09	0	8.6	52	36	44	0	0	21.844	11.1111	2.22222	6.66667	0
2009-05-10	0	8.6	57	37	46	0	0	21.844	13.8889	2.77778	7.77778	0
2009-05-11	0	8.6	58	33	46	0	0	21.844	14.4444	0.555556	7.77778	0
2009-05-12	0	8.6	58	31	47	0	0	21.844	14.4444	-0.555556	8.33333	0
2009-05-13	0	8.6	55	35	45	0	0	21.844	12.7778	1.66667	7.22222	0
2009-05-14	0	8.6	53	31	44	0	0	21.844	11.6667	-0.555556	6.66667	0
2009-05-15	0	8.6	54	38	44	0	0	21.844	12.2222	3.33333	6.66667	0
2009-05-16	0	8.6	57	31	46	0	0	21.844	13.8889	-0.555556	7.77778	0
2009-05-17	0	8.6	59	38	51	0.1	0	21.844	15	3.33333	10.5556	0.254
2009-05-18	0	8.7	63	28	48	0	0	22.098	17.2222	-2.22222	8.88889	0
2009-05-19	0	8.7	66	28	49	0	0	22.098	18.8889	-2.22222	9.44444	0
2009-05-20	0	8.7	65	29	48	0	0	22.098	18.3333	-1.66667	8.88889	0
2009-05-21	0	8.7	61	28	46	0	0	22.098	16.1111	-2.22222	7.77778	0
2009-05-22	0	8.7	64	31	48	0.1	0	22.098	17.7778	-0.555556	8.88889	0.254
2009-05-23	0	8.8	61	29	47	0	0	22.352	16.1111	-1.66667	8.33333	0
2009-05-24	0	8.8	66	30	50	0	0	22.352	18.8889	-1.11111	10	0
2009-05-25	0	8.8	72	30	55	0	0	22.352	22.2222	-1.11111	12.7778	0
2009-05-26	0	8.8	73	36	56	0	0	22.352	22.7778	2.22222	13.3333	0
2009-05-27	0	8.8	55	44	49	0.1	0	22.352	12.7778	6.66667	9.44444	0.254
2009-05-28	0	8.9	52	41	46	0.2	0	22.606	11.1111	5	7.77778	0.508
2009-05-29	0	9.1	51	39	44	0.1	0	23.114	10.5556	3.88889	6.66667	0.254
2009-05-30	0	9.2	55	32	46	0	0	23.368	12.7778	0	7.77778	0
2009-05-31	0	9.2	64	29	48	0	0	23.368	17.7778	-1.66667	8.88889	0
2009-06-01	0	9.2	74	31	55	0	0	23.368	23.3333	-0.555556	12.7778	0
2009-06-02	0	9.2	79	32	58	0	0	23.368	26.1111	0	14.4444	0
2009-06-03	0	9.2	78	35	60	0	0	23.368	25.5556	1.66667	15.5556	0
2009-06-04	0	9.2	79	40	62	0	0	23.368	26.1111	4.44444	16.6667	0
2009-06-05	0	9.2	71	50	61	0	0	23.368	21.6667	10	16.1111	0
2009-06-06	0	9.2	74	40	59	0	0	23.368	23.3333	4.44444	15	0
2009-06-07	0	9.2	76	42	60	0	0	23.368	24.4444	5.55556	15.5556	0
2009-06-08	0	9.2	78	40	60	0	0	23.368	25.5556	4.44444	15.5556	0
2009-06-09	0	9.2	76	38	59	0	0	23.368	24.4444	3.33333	15	0
2009-06-10	0	9.2	78	43	62	0	0	23.368	25.5556	6.11111	16.6667	0
2009-06-11	0	9.2	76	40	56	0	0	23.368	24.4444	4.44444	13.3333	0
2009-06-12	0	9.2	61	43	51	0.1	0	23.368	16.1111	6.11111	10.5556	0.254
2009-06-13	0	9.3	58	41	50	0.2	0	23.622	14.4444	5	10	0.508
2009-06-14	0	9.5	62	44	51	0	0	24.13	16.6667	6.66667	10.5556	0
2009-06-15	0	9.5	68	45	56	0	0	24.13	20	7.22222	13.3333	0
2009-06-16	0	9.5	69	39	54	0	0	24.13	20.5556	3.88889	12.2222	0
2009-06-17	0	9.5	55	36	49	0.1	0	24.13	12.7778	2.22222	9.44444	0.254
2009-06-18	0	9.6	63	30	46	0.2	0	24.384	17.2222	-1.11111	7.77778	0.508
2009-06-19	0	9.8	57	43	48	0.3	0	24.892	13.8889	6.11111	8.88889	0.762
2009-06-20	0	10.1	60	39	50	0	0	25.654	15.5556	3.88889	10	0
2009-06-21	0	10.1	60	35	50	0	0	25.654	15.5556	1.66667	10	0
2009-06-22	0	10.1	62	43	52	0	0	25.654	16.6667	6.11111	11.1111	0
2009-06-23	0	10.1	61	35	50	0	0	25.654	16.1111	1.66667	10	0
2009-06-24	0	10.1	62	29	48	0	0	25.654	16.6667	-1.66667	8.88889	0
2009-06-25	0	10.1	62	30	48	0	0	25.654	16.6667	-1.11111	8.88889	0
2009-06-26	0	10.1	60	38	49	0	0	25.654	15.5556	3.33333	9.44444	0
2009-06-27	0	10.1	62	30	48	0	0	25.654	16.6667	-1.11111	8.88889	0
2009-06-28	0	10.1	65	38	50	0.1	0	25.654	18.3333	3.33333	10	0.254
2009-06-29	0	10.2	65	44	52	0	0	25.908	18.3333	6.66667	11.1111	0
2009-06-30	0	10.2	70	35	55	0	0	25.908	21.1111	1.66667	12.7778	0
2009-07-01	0	10.2	76	38	58	0	0	25.908	24.4444	3.33333	14.4444	0
2009-07-02	0	10.2	75	40	59	0	0	25.908	23.8889	4.44444	15	0
2009-07-03	0	10.2	77	39	58	0	0	25.908	25	3.88889	14.4444	0
2009-07-04	0	10.2	79	38	61	0	0	25.908	26.1111	3.33333	16.1111	0
2009-07-05	0	10.2	79	47	65	0	0	25.908	26.1111	8.33333	18.3333	0
2009-07-06	0	10.2	79	50	65	0	0	25.908	26.1111	10	18.3333	0
2009-07-07	0	10.2	81	43	64	0	0	25.908	27.2222	6.11111	17.7778	0
2009-07-08	0	10.2	84	43	65	0	0	25.908	28.8889	6.11111	18.3333	0
2009-07-09	0	10.2	80	44	63	0	0	25.908	26.6667	6.66667	17.2222	0
2009-07-10	0	10.2	76	45	62	0	0	25.908	24.4444	7.22222	16.6667	0
2009-07-11	0	10.2	75	45	61	0	0	25.908	23.8889	7.22222	16.1111	0
2009-07-12	0	10.2	79	42	62	0	0	25.908	26.1111	5.55556	16.6667	0
2009-07-13	0	10.2	82	41	62	0	0	25.908	27.7778	5	16.6667	0
2009-07-14	0	10.2	77	42	60	0	0	25.908	25	5.55556	15.5556	0
2009-07-15	0	10.2	72	42	59	0	0	25.908	22.2222	5.55556	15	0
2009-07-16	0	10.2	72	46	60	0	0	25.908	22.2222	7.77778	15.5556	0
2009-07-17	0	10.2	72	42	57	0	0	25.908	22.2222	5.55556	13.8889	0
2009-07-18	0	10.2	73	36	56	0	0	25.908	22.7778	2.22222	13.3333	0
2009-07-19	0	10.2	70	44	57	0	0	25.908	21.1111	6.66667	13.8889	0
2009-07-20	0	10.2	66	44	56	0.1	0	25.908	18.8889	6.66667	13.3333	0.254
2009-07-21	0	10.3	68	42	54	0	0	26.162	20	5.55556	12.2222	0
2009-07-22	0	10.3	65	44	54	0	0	26.162	18.3333	6.66667	12.2222	0
2009-07-23	0	10.3	63	36	51	0	0	26.162	17.2222	2.22222	10.5556	0
2009-07-24	0	10.3	54	44	50	0.1	0	26.162	12.2222	6.66667	10	0.254
2009-07-25	0	10.4	69	35	54	0	0	26.416	20.5556	1.66667	12.2222	0
2009-07-26	0	10.4	65	49	54	0	0	26.416	18.3333	9.44444	12.2222	0
2009-07-27	0	10.4	79	49	63	0	0	26.416	26.1111	9.44444	17.2222	0
2009-07-28	0	10.4	83	53	66	0	0	26.416	28.3333	11.6667	18.8889	0
2009-07-29	0	10.4	82	45	62	0	0	26.416	27.7778	7.22222	16.6667	0
2009-07-30	0	10.4	81	47	64	0	0	26.416	27.2222	8.33333	17.7778	0
2009-07-31	0	10.4	67	43	61	0	0	26.416	19.4444	6.11111	16.1111	0
2009-08-01	0	10.4	67	34	52	0	0	26.416	19.4444	1.11111	11.1111	0
2009-08-02	0	10.4	71	44	56	0	0	26.416	21.6667	6.66667	13.3333	0
2009-08-03	0	10.4	75	35	55	0	0	26.416	23.8889	1.66667	12.7778	0
2009-08-04	0	10.4	80	35	57	0	0	26.416	26.6667	1.66667	13.8889	0
2009-08-05	0	10.4	67	45	56	0.1	0	26.416	19.4444	7.22222	13.3333	0.254
2009-08-06	0	10.5	66	50	56	0.3	0	26.67	18.8889	10	13.3333	0.762
2009-08-07	0	10.8	56	49	52	0.2	0	27.432	13.3333	9.44444	11.1111	0.508
2009-08-08	0	11	65	45	54	0	0	27.94	18.3333	7.22222	12.2222	0
2009-08-09	0	11	59	47	52	0.4	0	27.94	15	8.33333	11.1111	1.016
2009-08-10	0	11.4	62	43	53	0	0	28.956	16.6667	6.11111	11.6667	0
2009-08-11	0	11.4	60	36	49	0.2	0	28.956	15.5556	2.22222	9.44444	0.508
2009-08-12	0	11.6	61	44	51	0.1	0	29.464	16.1111	6.66667	10.5556	0.254
2009-08-13	0	11.7	56	41	49	0	0	29.718	13.3333	5	9.44444	0
2009-08-14	0	11.7	52	45	49	0.3	0	29.718	11.1111	7.22222	9.44444	0.762
2009-08-15	0	12	59	46	51	0.1	0	30.48	15	7.77778	10.5556	0.254
2009-08-16	0	12.1	56	47	50	0.1	0	30.734	13.3333	8.33333	10	0.254
2009-08-17	0	12.2	62	46	52	0.3	0	30.988	16.6667	7.77778	11.1111	0.762
2009-08-18	0	12.5	59	45	51	0	0	31.75	15	7.22222	10.5556	0
2009-08-19	0	12.5	61	38	50	0	0	31.75	16.1111	3.33333	10	0
2009-08-20	0	12.5	49	35	44	0.1	0	31.75	9.44444	1.66667	6.66667	0.254
2009-08-21	0	12.6	60	43	52	0	0	32.004	15.5556	6.11111	11.1111	0
2009-08-22	0	12.6	68	44	54	0	0	32.004	20	6.66667	12.2222	0
2009-08-23	0	12.6	58	44	50	0.1	0	32.004	14.4444	6.66667	10	0.254
2009-08-24	0	12.7	55	43	49	0.2	0	32.258	12.7778	6.11111	9.44444	0.508
2009-08-25	0	12.9	63	39	50	0.1	0	32.766	17.2222	3.88889	10	0.254
2009-08-26	0	13	55	40	48	0	0	33.02	12.7778	4.44444	8.88889	0
2009-08-27	0	13	52	34	45	0.2	0	33.02	11.1111	1.11111	7.22222	0.508
2009-08-28	0	13.2	59	42	49	0	0	33.528	15	5.55556	9.44444	0
2009-08-29	0	13.2	55	40	47	0.5	0	33.528	12.7778	4.44444	8.33333	1.27
2009-08-30	0	13.7	57	43	49	0.1	0	34.798	13.8889	6.11111	9.44444	0.254
2009-08-31	0	13.8	62	39	51	0	0	35.052	16.6667	3.88889	10.5556	0
2009-09-01	0	13.8	65	31	46	0.2	0	35.052	18.3333	-0.555556	7.77778	0.508
2009-09-02	0	14	61	33	44	0	0	35.56	16.1111	0.555556	6.66667	0
2009-09-03	0	14	62	30	45	0	0	35.56	16.6667	-1.11111	7.22222	0
2009-09-04	0	14	59	39	49	0	0	35.56	15	3.88889	9.44444	0
2009-09-05	0	14	65	31	49	0	0	35.56	18.3333	-0.555556	9.44444	0
2009-09-06	0	14	68	31	47	0	0	35.56	20	-0.555556	8.33333	0
2009-09-07	0	14	67	29	45	0	0	35.56	19.4444	-1.66667	7.22222	0
2009-09-08	0	14	59	29	44	0	0	35.56	15	-1.66667	6.66667	0
2009-09-09	0	14	61	33	47	0	0	35.56	16.1111	0.555556	8.33333	0
2009-09-10	0	14	49	31	41	0	0	35.56	9.44444	-0.555556	5	0
2009-09-11	0	14	52	30	43	0	0	35.56	11.1111	-1.11111	6.11111	0
2009-09-12	0	14	54	38	46	0	0	35.56	12.2222	3.33333	7.77778	0
2009-09-13	0	14	55	35	44	0.1	0	35.56	12.7778	1.66667	6.66667	0.254
2009-09-14	0	14.1	57	30	42	0	0	35.814	13.8889	-1.11111	5.55556	0
2009-09-15	0	14.1	63	26	43	0	0	35.814	17.2222	-3.33333	6.11111	0
2009-09-16	0	14.1	59	40	48	0	0	35.814	15	4.44444	8.88889	0
2009-09-17	0	14.1	59	33	45	0.1	0	35.814	15	0.555556	7.22222	0.254
2009-09-18	0	14.2	59	27	40	0	0	36.068	15	-2.77778	4.44444	0
2009-09-19	0	14.2	60	30	43	0	0	36.068	15.5556	-1.11111	6.11111	0
2009-09-20	0	14.2	52	30	41	0	0	36.068	11.1111	-1.11111	5	0
2009-09-21	0	14.2	57	31	44	0	0	36.068	13.8889	-0.555556	6.66667	0
2009-09-22	0	14.2	54	29	42	0	0	36.068	12.2222	-1.66667	5.55556	0
2009-09-23	0	14.2	51	23	35	0	0	36.068	10.5556	-5	1.66667	0
2009-09-24	0	14.2	47	28	36	0	0	36.068	8.33333	-2.22222	2.22222	0
2009-09-25	0	14.2	49	35	41	0	0	36.068	9.44444	1.66667	5	0
2009-09-26	0	14.2	56	37	44	0	0	36.068	13.3333	2.77778	6.66667	0
2009-09-27	0	14.2	49	35	41	0	0	36.068	9.44444	1.66667	5	0
2009-09-28	0	14.2	47	24	35	0	0	36.068	8.33333	-4.44444	1.66667	0
2009-09-29	0	14.2	43			0	0	36.068	6.11111	-17.7778	-17.7778	0
2009-09-30	0	14.2	41	33	37	0	0	36.068	5	0.555556	2.77778	0
2009-10-01	0	0	43	33	37	0	0	0	6.11111	0.555556	2.77778	0
2009-10-02	0	0	45	29	36	0.1	0	0	7.22222	-1.66667	2.22222	0.254
2009-10-03	0	0.1	42	29	36	0	0	0.254	5.55556	-1.66667	2.22222	0
2009-10-04	0	0.1	44	33	39	0.1	0	0.254	6.66667	0.555556	3.88889	0.254
2009-10-05	0	0.2	40	32	38	0.8	0	0.508	4.44444	0	3.33333	2.032
2009-10-06	0	1	46	30	36	0	0	2.54	7.77778	-1.11111	2.22222	0
2009-10-07	0	1	35	33	34	0.5	0	2.54	1.66667	0.555556	1.11111	1.27
2009-10-08	0	1.5	46	35	39	0.3	0	3.81	7.77778	1.66667	3.88889	0.762
2009-10-09	0	1.8	54	32	40	0	0	4.572	12.2222	0	4.44444	0
2009-10-10	0	1.8	48	31	39	0	0	4.572	8.88889	-0.555556	3.88889	0
2009-10-11	0	1.8	58	31	42	0	0	4.572	14.4444	-0.555556	5.55556	0
2009-10-12	0	1.8	51	28	37	0	0	4.572	10.5556	-2.22222	2.77778	0
2009-10-13	0	1.8	51	30	40	0	0	4.572	10.5556	-1.11111	4.44444	0
2009-10-14	0	1.8	40	31	36	0	0	4.572	4.44444	-0.555556	2.22222	0
2009-10-15	0	1.8	43	28	33	0.1	0	4.572	6.11111	-2.22222	0.555556	0.254
2009-10-16	0	1.9	37	25	31	0	0	4.826	2.77778	-3.88889	-0.555556	0
2009-10-17	0.1	1.9	36	30	33	0	0.254	4.826	2.22222	-1.11111	0.555556	0
2009-10-18	0.1	1.9	39	31	34	0	0.254	4.826	3.88889	-0.555556	1.11111	0
2009-10-19	0.1	1.9	38	28	31	0	0.254	4.826	3.33333	-2.22222	-0.555556	0
2009-10-20	0.1	1.9	38	19	28	0	0.254	4.826	3.33333	-7.22222	-2.22222	0
2009-10-21	0.1	1.9	31	19	26	0	0.254	4.826	-0.555556	-7.22222	-3.33333	0
2009-10-22	0.1	1.9	35	21	29	0	0.254	4.826	1.66667	-6.11111	-1.66667	0
2009-10-23	0.1	1.9	49	29	36	0	0.254	4.826	9.44444	-1.66667	2.22222	0
2009-10-24	0.1	1.9	38	27	31	0	0.254	4.826	3.33333	-2.77778	-0.555556	0
2009-10-25	0.1	1.9	38	26	31	0	0.254	4.826	3.33333	-3.33333	-0.555556	0
2009-10-26	0.1	1.9	35	27	31	0	0.254	4.826	1.66667	-2.77778	-0.555556	0
2009-10-27	0.1	1.9	35	14	25	0	0.254	4.826	1.66667	-10	-3.88889	0
2009-10-28	0.1	1.9	31	13	19	0	0.254	4.826	-0.555556	-10.5556	-7.22222	0
2009-10-29	0.1	1.9	36	15	26	0.1	0.254	4.826	2.22222	-9.44444	-3.33333	0.254
2009-10-30	0.2	2	30	5	20	0	0.508	5.08	-1.11111	-15	-6.66667	0
2009-10-31	0.2	2	22	-5	9	0	0.508	5.08	-5.55556	-20.5556	-12.7778	0
2009-11-01	0.2	2	16	-9	2	0	0.508	5.08	-8.88889	-22.7778	-16.6667	0
2009-11-02	0.2	2	16	-7	5	0	0.508	5.08	-8.88889	-21.6667	-15	0
2009-11-03	0.2	2	26	6	16	0	0.508	5.08	-3.33333	-14.4444	-8.88889	0
2009-11-04	0.2	2	34	11	24	0	0.508	5.08	1.11111	-11.6667	-4.44444	0
2009-11-05	0.2	2	24	7	18	0	0.508	5.08	-4.44444	-13.8889	-7.77778	0
2009-11-06	0.2	2	26	2	13	0	0.508	5.08	-3.33333	-16.6667	-10.5556	0
2009-11-07	0.2	2	24	2	18	0	0.508	5.08	-4.44444	-16.6667	-7.77778	0
2009-11-08	0.2	2	24	16	19	0	0.508	5.08	-4.44444	-8.88889	-7.22222	0
2009-11-09	0.2	2	22	15	18	0.1	0.508	5.08	-5.55556	-9.44444	-7.77778	0.254
2009-11-10	0.2	2.1	19	-13	9	0.1	0.508	5.334	-7.22222	-25	-12.7778	0.254
2009-11-11	0.2	2.2	34	-14	8	0.3	0.508	5.588	1.11111	-25.5556	-13.3333	0.762
2009-11-12	0.6	2.5	33	3	20	0.1	1.524	6.35	0.555556	-16.1111	-6.66667	0.254
2009-11-13	0.6	2.6	12	-13	3	0.2	1.524	6.604	-11.1111	-25	-16.1111	0.508
2009-11-14	0.8	2.8	14	-8	7	0.4	2.032	7.112	-10	-22.2222	-13.8889	1.016
2009-11-15	1.3	3.2	17	-14	5	0.1	3.302	8.128	-8.33333	-25.5556	-15	0.254
2009-11-16	1.3	3.3	10	-15	2	0	3.302	8.382	-12.2222	-26.1111	-16.6667	0
2009-11-17	1.3	3.3	-10	-24	-16	0	3.302	8.382	-23.3333	-31.1111	-26.6667	0
2009-11-18	1.3	3.3	-16	-32	-24	0	3.302	8.382	-26.6667	-35.5556	-31.1111	0
2009-11-19	1.3	3.3	-19	-37	-31	0	3.302	8.382	-28.3333	-38.3333	-35	0
2009-11-20	1.3	3.3	-11	-28	-20	0.1	3.302	8.382	-23.8889	-33.3333	-28.8889	0.254
2009-11-21	1.3	3.4	-9	-26	-18	0	3.302	8.636	-22.7778	-32.2222	-27.7778	0
2009-11-22	1.4	3.4	5	-11	-1	0.1	3.556	8.636	-15	-23.8889	-18.3333	0.254
2009-11-23	1.5	3.5	26	3	7	0.1	3.81	8.89	-3.33333	-16.1111	-13.8889	0.254
2009-11-24	1.5	3.6	28	10	19	0	3.81	9.144	-2.22222	-12.2222	-7.22222	0
2009-11-25	1.5	3.6	15	-4	6	0	3.81	9.144	-9.44444	-20	-14.4444	0
2009-11-26	1.6	3.6	20	-1	14	0	4.064	9.144	-6.66667	-18.3333	-10	0
2009-11-27	1.6	3.6	31	13	21	0	4.064	9.144	-0.555556	-10.5556	-6.11111	0
2009-11-28	1.6	3.6	28	8	16	0	4.064	9.144	-2.22222	-13.3333	-8.88889	0
2009-11-29	1.6	3.6	16	-1	9	0	4.064	9.144	-8.88889	-18.3333	-12.7778	0
2009-11-30	1.6	3.6	29	-9	5	0	4.064	9.144	-1.66667	-22.7778	-15	0
2009-12-01	1.6	3.6	36	23	30	0.1	4.064	9.144	2.22222	-5	-1.11111	0.254
2009-12-02	1.9	3.7	36	22	29	0.3	4.826	9.398	2.22222	-5.55556	-1.66667	0.762
2009-12-03	2.1	4	27	10	21	0	5.334	10.16	-2.77778	-12.2222	-6.11111	0
2009-12-04	2.1	4	10	-6	-1	0	5.334	10.16	-12.2222	-21.1111	-18.3333	0
2009-12-05	2.1	4	11	-8	2	0	5.334	10.16	-11.6667	-22.2222	-16.6667	0
2009-12-06	2.1	4	18	2	9	0	5.334	10.16	-7.77778	-16.6667	-12.7778	0
2009-12-07	2.1	4	6	-4	1	0	5.334	10.16	-14.4444	-20	-17.2222	0
2009-12-08	2.1	4	0	-9	-5	0	5.334	10.16	-17.7778	-22.7778	-20.5556	0
2009-12-09	2.1	4	0	-12	-8	0	5.334	10.16	-17.7778	-24.4444	-22.2222	0
2009-12-10	2.1	4	3	-15	-7	0	5.334	10.16	-16.1111	-26.1111	-21.6667	0
2009-12-11	2.1	4	0	-14	-5	0	5.334	10.16	-17.7778	-25.5556	-20.5556	0
2009-12-12	2.1	4	-13	-23	-19	0	5.334	10.16	-25	-30.5556	-28.3333	0
2009-12-13	2.1	4	1	-23	-15	0	5.334	10.16	-17.2222	-30.5556	-26.1111	0
2009-12-14	2.1	4	16	-2	10	0.2	5.334	10.16	-8.88889	-18.8889	-12.2222	0.508
2009-12-15	2.2	4.2	21	9	16	0	5.588	10.668	-6.11111	-12.7778	-8.88889	0
2009-12-16	2.2	4.2	31	8	16	0	5.588	10.668	-0.555556	-13.3333	-8.88889	0
2009-12-17	2.3	4.2	30	18	26	0.3	5.842	10.668	-1.11111	-7.77778	-3.33333	0.762
2009-12-18	2.6	4.5	23	-6	12	0.3	6.604	11.43	-5	-21.1111	-11.1111	0.762
2009-12-19	2.8	4.8	7	-13	-1	0.1	7.112	12.192	-13.8889	-25	-18.3333	0.254
2009-12-20	3.1	4.9	6	-11	-5	0	7.874	12.446	-14.4444	-23.8889	-20.5556	0
2009-12-21	3.1	4.9	0	-7	-4	0	7.874	12.446	-17.7778	-21.6667	-20	0
2009-12-22	3.1	4.9	20	-2	13	0.2	7.874	12.446	-6.66667	-18.8889	-10.5556	0.508
2009-12-23	3.1	5.1	20	11	16	0	7.874	12.954	-6.66667	-11.6667	-8.88889	0
2009-12-24	3.1	5.1	19	9	14	0	7.874	12.954	-7.22222	-12.7778	-10	0
2009-12-25	3.1	5.1	24	18	20	0	7.874	12.954	-4.44444	-7.77778	-6.66667	0
2009-12-26	3.1	5.1	26	15	21	0	7.874	12.954	-3.33333	-9.44444	-6.11111	0
2009-12-27	3.1	5.1	22	15	19	0	7.874	12.954	-5.55556	-9.44444	-7.22222	0
2009-12-28	3.1	5.1	19	7	14	0	7.874	12.954	-7.22222	-13.8889	-10	0
2009-12-29	3.1	5.1	11	-8	3	0	7.874	12.954	-11.6667	-22.2222	-16.1111	0
2009-12-30	3.1	5.1	-8	-25	-18	0	7.874	12.954	-22.2222	-31.6667	-27.7778	0
2009-12-31	3.1	5.1	-19	-27	-24	0	7.874	12.954	-28.3333	-32.7778	-31.1111	0
2010-01-01	3.1	5.1	-22	-32	-27	0	7.874	12.954	-30	-35.5556	-32.7778	0
2010-01-02	3.1	5.1	-11	-36	-21	0	7.874	12.954	-23.8889	-37.7778	-29.4444	0
2010-01-03	3.1	5.1	-1	-11	-5	0	7.874	12.954	-18.3333	-23.8889	-20.5556	0
2010-01-04	3.1	5.1	11	-2	4	0	7.874	12.954	-11.6667	-18.8889	-15.5556	0
2010-01-05	3.1	5.1	3	-3	0	0	7.874	12.954	-16.1111	-19.4444	-17.7778	0
2010-01-06	3.1	5.1	12	3	8	0	7.874	12.954	-11.1111	-16.1111	-13.3333	0
2010-01-07	3.1	5.1	16	2	8	0	7.874	12.954	-8.88889	-16.6667	-13.3333	0
2010-01-08	3.1	5.1	16	4	11	0	7.874	12.954	-8.88889	-15.5556	-11.6667	0
2010-01-09	3.1	5.1	12	0	6	0	7.874	12.954	-11.1111	-17.7778	-14.4444	0
2010-01-10	3.1	5.1	5	0	2	0	7.874	12.954	-15	-17.7778	-16.6667	0
2010-01-11	3.1	5.1	0	-8	-6	0.1	7.874	12.954	-17.7778	-22.2222	-21.1111	0.254
2010-01-12	3.1	5.2	-2	-10	-6	0	7.874	13.208	-18.8889	-23.3333	-21.1111	0
2010-01-13	3.1	5.2	3	-5	-1	0.1	7.874	13.208	-16.1111	-20.5556	-18.3333	0.254
2010-01-14	3.2	5.3	11	-1	6	0	8.128	13.462	-11.6667	-18.3333	-14.4444	0
2010-01-15	3.2	5.3	11	0	6	0	8.128	13.462	-11.6667	-17.7778	-14.4444	0
2010-01-16	3.2	5.3	11	-3	5	0	8.128	13.462	-11.6667	-19.4444	-15	0
2010-01-17	3.2	5.3	13	-3	5	0	8.128	13.462	-10.5556	-19.4444	-15	0
2010-01-18	3.2	5.3	10	-10	1	0	8.128	13.462	-12.2222	-23.3333	-17.2222	0
2010-01-19	3.2	5.3	0	-14	-8	0	8.128	13.462	-17.7778	-25.5556	-22.2222	0
2010-01-20	3.2	5.3	-3	-8	-5	0	8.128	13.462	-19.4444	-22.2222	-20.5556	0
2010-01-21	3.2	5.3	-8	-18	-13	0	8.128	13.462	-22.2222	-27.7778	-25	0
2010-01-22	3.2	5.3	-7	-19	-13	0	8.128	13.462	-21.6667	-28.3333	-25	0
2010-01-23	3.2	5.3	-9	-22	-18	0	8.128	13.462	-22.7778	-30	-27.7778	0
2010-01-24	3.2	5.3	-6	-23	-17	0	8.128	13.462	-21.1111	-30.5556	-27.2222	0
2010-01-25	3.2	5.3	-8	-23	-16	0	8.128	13.462	-22.2222	-30.5556	-26.6667	0
2010-01-26	3.2	5.3	4	-16	-6	0	8.128	13.462	-15.5556	-26.6667	-21.1111	0
2010-01-27	3.2	5.3	2	-6	-2	0	8.128	13.462	-16.6667	-21.1111	-18.8889	0
2010-01-28	3.2	5.3	13	-7	3	0	8.128	13.462	-10.5556	-21.6667	-16.1111	0
2010-01-29	3.2	5.3	8	-4	0	0	8.128	13.462	-13.3333	-20	-17.7778	0
2010-01-30	3.2	5.3	15	-3	8	0	8.128	13.462	-9.44444	-19.4444	-13.3333	0
2010-01-31	3.2	5.3	14	8	11	0	8.128	13.462	-10	-13.3333	-11.6667	0
2010-02-01	3.2	5.3	16	11	13	0	8.128	13.462	-8.88889	-11.6667	-10.5556	0
2010-02-02	3.2	5.3	19	15	16	0	8.128	13.462	-7.22222	-9.44444	-8.88889	0
2010-02-03	3.2	5.3	15	9	13	0	8.128	13.462	-9.44444	-12.7778	-10.5556	0
2010-02-04	3.2	5.3	12	4	7	0	8.128	13.462	-11.1111	-15.5556	-13.8889	0
2010-02-05	3.2	5.3	6	1	3	0	8.128	13.462	-14.4444	-17.2222	-16.1111	0
2010-02-06	3.2	5.3	25	1	14	0.1	8.128	13.462	-3.88889	-17.2222	-10	0.254
2010-02-07	3.4	5.4	27	17	23	0	8.636	13.716	-2.77778	-8.33333	-5	0
2010-02-08	3.4	5.4	25	0	17	0	8.636	13.716	-3.88889	-17.7778	-8.33333	0
2010-02-09	3.4	5.4	26	0	14	0	8.636	13.716	-3.33333	-17.7778	-10	0
2010-02-10	3.4	5.4	30	8	17	0.2	8.636	13.716	-1.11111	-13.3333	-8.33333	0.508
2010-02-11	3.4	5.6	18	-3	6	0	8.636	14.224	-7.77778	-19.4444	-14.4444	0
2010-02-12	3.4	5.6	22	-9	3	0	8.636	14.224	-5.55556	-22.7778	-16.1111	0
2010-02-13	3.4	5.6	18	-7	3	0	8.636	14.224	-7.77778	-21.6667	-16.1111	0
2010-02-14	3.4	5.6	18	-2	8	0.1	8.636	14.224	-7.77778	-18.8889	-13.3333	0.254
2010-02-15	3.4	5.7	33	6	18	0.1	8.636	14.478	0.555556	-14.4444	-7.77778	0.254
2010-02-16	3.5	5.8	32	14	22	0	8.89	14.732	0	-10	-5.55556	0
2010-02-17	3.5	5.8	33	13	24	0	8.89	14.732	0.555556	-10.5556	-4.44444	0
2010-02-18	3.5	5.8	44	24	31	0	8.89	14.732	6.66667	-4.44444	-0.555556	0
2010-02-19	3.5	5.8	41	12	24	0	8.89	14.732	5	-11.1111	-4.44444	0
2010-02-20	3.5	5.8	44	9	24	0	8.89	14.732	6.66667	-12.7778	-4.44444	0
2010-02-21	3.5	5.8	38	8	20	0	8.89	14.732	3.33333	-13.3333	-6.66667	0
2010-02-22	3.5	5.8	37	4	18	0	8.89	14.732	2.77778	-15.5556	-7.77778	0
2010-02-23	3.5	5.8	27	3	17	0.1	8.89	14.732	-2.77778	-16.1111	-8.33333	0.254
2010-02-24	3.6	5.9	26	15	21	0.1	9.144	14.986	-3.33333	-9.44444	-6.11111	0.254
2010-02-25	3.8	6	37	14	25	0.1	9.652	15.24	2.77778	-10	-3.88889	0.254
2010-02-26	3.9	6.1	38	20	30	0	9.906	15.494	3.33333	-6.66667	-1.11111	0
2010-02-27	3.9	6.1	34	9	22	0	9.906	15.494	1.11111	-12.7778	-5.55556	0
2010-02-28	3.9	6.1	22	4	14	0	9.906	15.494	-5.55556	-15.5556	-10	0
2010-03-01	3.9	6.1	34	2	20	0	9.906	15.494	1.11111	-16.6667	-6.66667	0
2010-03-02	3.9	6.1	43	13	27	0	9.906	15.494	6.11111	-10.5556	-2.77778	0
2010-03-03	3.9	6.1	40	11	25	0	9.906	15.494	4.44444	-11.6667	-3.88889	0
2010-03-04	3.9	6.1	40	12	25	0	9.906	15.494	4.44444	-11.1111	-3.88889	0
2010-03-05	3.9	6.1	37	11	26	0	9.906	15.494	2.77778	-11.6667	-3.33333	0
2010-03-06	3.9	6.1	35	24	30	0	9.906	15.494	1.66667	-4.44444	-1.11111	0
2010-03-07	3.9	6.1	28	10	22	0	9.906	15.494	-2.22222	-12.2222	-5.55556	0
2010-03-08	3.9	6.1	30	10	22	0	9.906	15.494	-1.11111	-12.2222	-5.55556	0
2010-03-09	3.9	6.1	34	17	27	0	9.906	15.494	1.11111	-8.33333	-2.77778	0
2010-03-10	3.8	6.1	31	10	19	0	9.652	15.494	-0.555556	-12.2222	-7.22222	0
2010-03-11	3.8	6.1	29	3	17	0	9.652	15.494	-1.66667	-16.1111	-8.33333	0
2010-03-12	3.8	6.1	34	0	20	0	9.652	15.494	1.11111	-17.7778	-6.66667	0
2010-03-13	3.8	6.1	26	-12	8	0	9.652	15.494	-3.33333	-24.4444	-13.3333	0
2010-03-14	3.8	6.1	36	9	20	0	9.652	15.494	2.22222	-12.7778	-6.66667	0
2010-03-15	3.8	6.1	44	9	24	0	9.652	15.494	6.66667	-12.7778	-4.44444	0
2010-03-16	3.8	6.1	38	1	19	0	9.652	15.494	3.33333	-17.2222	-7.22222	0
2010-03-17	3.8	6.1	37	-3	17	0	9.652	15.494	2.77778	-19.4444	-8.33333	0
2010-03-18	3.8	6.1	40	3	21	0	9.652	15.494	4.44444	-16.1111	-6.11111	0
2010-03-19	3.8	6.1	41	19	28	0	9.652	15.494	5	-7.22222	-2.22222	0
2010-03-20	3.8	6.1	40	4	22	0	9.652	15.494	4.44444	-15.5556	-5.55556	0
2010-03-21	3.8	6.1	37	8	22	0	9.652	15.494	2.77778	-13.3333	-5.55556	0
2010-03-22	3.8	6.1	35	12	23	0	9.652	15.494	1.66667	-11.1111	-5	0
2010-03-23	3.8	6.1	31	8	20	0	9.652	15.494	-0.555556	-13.3333	-6.66667	0
2010-03-24	3.8	6.1	38	17	26	0	9.652	15.494	3.33333	-8.33333	-3.33333	0
2010-03-25	3.8	6.1	42	5	23	0	9.652	15.494	5.55556	-15	-5	0
2010-03-26	3.8	6.1	40	3	24	0	9.652	15.494	4.44444	-16.1111	-4.44444	0
2010-03-27	3.9	6.1	39	13	29	0	9.906	15.494	3.88889	-10.5556	-1.66667	0
2010-03-28	4	6.1	47	28	35	0	10.16	15.494	8.33333	-2.22222	1.66667	0
2010-03-29	4	6.1	43	19	32	0	10.16	15.494	6.11111	-7.22222	0	0
2010-03-30	4	6.1	48	24	35	0	10.16	15.494	8.88889	-4.44444	1.66667	0
2010-03-31	3.9	6.1	47	17	32	0	9.906	15.494	8.33333	-8.33333	0	0
2010-04-01	3.9	6.1	43	18	31	0	9.906	15.494	6.11111	-7.77778	-0.555556	0
2010-04-02	3.9	6.1	45	18	30	0	9.906	15.494	7.22222	-7.77778	-1.11111	0
2010-04-03	3.9	6.1	44	10	28	0	9.906	15.494	6.66667	-12.2222	-2.22222	0
2010-04-04	3.9	6.1	45	20	32	0	9.906	15.494	7.22222	-6.66667	0	0
2010-04-05	3.9	6.1	44	13	30	0	9.906	15.494	6.66667	-10.5556	-1.11111	0
2010-04-06	3.9	6.1	43	20	33	0	9.906	15.494	6.11111	-6.66667	0.555556	0
2010-04-07	3.9	6.1	41	8	26	0	9.906	15.494	5	-13.3333	-3.33333	0
2010-04-08	3.9	6.1	40	9	26	0	9.906	15.494	4.44444	-12.7778	-3.33333	0
2010-04-09	3.9	6.1	42	6	25	0	9.906	15.494	5.55556	-14.4444	-3.88889	0
2010-04-10	3.9	6.1	42	5	25	0	9.906	15.494	5.55556	-15	-3.88889	0
2010-04-11	3.9	6.1	39	20	31	0	9.906	15.494	3.88889	-6.66667	-0.555556	0
2010-04-12	4	6.1	44	29	35	0	10.16	15.494	6.66667	-1.66667	1.66667	0
2010-04-13	4.1	6.1	44	35	40	0	10.414	15.494	6.66667	1.66667	4.44444	0
2010-04-14	4.1	6.1	45	34	41	0	10.414	15.494	7.22222	1.11111	5	0
2010-04-15	4.1	6.1	43	28	38	0	10.414	15.494	6.11111	-2.22222	3.33333	0
2010-04-16	4.1	6.1	44	25	34	0	10.414	15.494	6.66667	-3.88889	1.11111	0
2010-04-17	4.1	6.1	52	28	38	0	10.414	15.494	11.1111	-2.22222	3.33333	0
2010-04-18	3.9	6.1	58	27	41	0	9.906	15.494	14.4444	-2.77778	5	0
2010-04-19	3.6	6.1	50	29	39	0	9.144	15.494	10	-1.66667	3.88889	0
2010-04-20	3.4	6.1	47	29	37	0	8.636	15.494	8.33333	-1.66667	2.77778	0
2010-04-21	3.2	6.1	51	27	38	0	8.128	15.494	10.5556	-2.77778	3.33333	0
2010-04-22	3	6.1	48	29	38	0	7.62	15.494	8.88889	-1.66667	3.33333	0
2010-04-23	2.9	6.1	48	22	35	0	7.366	15.494	8.88889	-5.55556	1.66667	0
2010-04-24	2.8	6.1	50	21	36	0	7.112	15.494	10	-6.11111	2.22222	0
2010-04-25	2.8	6.1	50	28	39	0	7.112	15.494	10	-2.22222	3.88889	0
2010-04-26	2.5	6.1	53	27	40	0	6.35	15.494	11.6667	-2.77778	4.44444	0
2010-04-27	2.2	6.1	58	28	43	0	5.588	15.494	14.4444	-2.22222	6.11111	0
2010-04-28	1.6	6.1	64	29	46	0	4.064	15.494	17.7778	-1.66667	7.77778	0
2010-04-29	1	6.1	51	37	44	0.1	2.54	15.494	10.5556	2.77778	6.66667	0.254
2010-04-30	0.5	6.2	51	28	41	0	1.27	15.748	10.5556	-2.22222	5	0
2010-05-01	0	6.2	51	24	39	0.1	0	15.748	10.5556	-4.44444	3.88889	0.254
2010-05-02	0	6.3	39	33	36	0.3	0	16.002	3.88889	0.555556	2.22222	0.762
2010-05-03	0	6.6	56	33	44	0	0	16.764	13.3333	0.555556	6.66667	0
2010-05-04	0	6.6	56	35	47	0	0	16.764	13.3333	1.66667	8.33333	0
2010-05-05	0	6.6	54	27	42	0	0	16.764	12.2222	-2.77778	5.55556	0
2010-05-06	0	6.6	57	29	42	0	0	16.764	13.8889	-1.66667	5.55556	0
2010-05-07	0	6.6	53	31	42	0	0	16.764	11.6667	-0.555556	5.55556	0
2010-05-08	0	6.6	59	30	43	0	0	16.764	15	-1.11111	6.11111	0
2010-05-09	0	6.6	57	27	42	0	0	16.764	13.8889	-2.77778	5.55556	0
2010-05-10	0	6.6	57	29	42	0	0	16.764	13.8889	-1.66667	5.55556	0
2010-05-11	0	6.6	57	31	44	0	0	16.764	13.8889	-0.555556	6.66667	0
2010-05-12	0	6.6	62	31	46	0	0	16.764	16.6667	-0.555556	7.77778	0
2010-05-13	0	6.6	53	28	42	0.1	0	16.764	11.6667	-2.22222	5.55556	0.254
2010-05-14	0	6.7	60	27	44	0	0	17.018	15.5556	-2.77778	6.66667	0
2010-05-15	0	6.7	57	30	44	0	0	17.018	13.8889	-1.11111	6.66667	0
2010-05-16	0	6.7	57	25	42	0	0	17.018	13.8889	-3.88889	5.55556	0
2010-05-17	0	6.7	64	23	46	0	0	17.018	17.7778	-5	7.77778	0
2010-05-18	0	6.7	69	28	49	0	0	17.018	20.5556	-2.22222	9.44444	0
2010-05-19	0	6.7	62	32	45	0.1	0	17.018	16.6667	0	7.22222	0.254
2010-05-20	0	6.8	64	28	46	0	0	17.272	17.7778	-2.22222	7.77778	0
2010-05-21	0	6.8	71	29	52	0	0	17.272	21.6667	-1.66667	11.1111	0
2010-05-22	0	6.8	72	30	53	0	0	17.272	22.2222	-1.11111	11.6667	0
2010-05-23	0	6.8	71	30	52	0	0	17.272	21.6667	-1.11111	11.1111	0
2010-05-24	0	6.8	72	30	53	0	0	17.272	22.2222	-1.11111	11.6667	0
2010-05-25	0	6.8	74	32	55	0	0	17.272	23.3333	0	12.7778	0
2010-05-26	0	6.8	74	35	57	0	0	17.272	23.3333	1.66667	13.8889	0
2010-05-27	0	6.8	75	34	58	0	0	17.272	23.8889	1.11111	14.4444	0
2010-05-28	0	6.8	77	36	59	0	0	17.272	25	2.22222	15	0
2010-05-29	0	6.8	74	35	58	0	0	17.272	23.3333	1.66667	14.4444	0
2010-05-30	0	6.8	73	38	56	0	0	17.272	22.7778	3.33333	13.3333	0
2010-05-31	0	6.8	73	35	56	0	0	17.272	22.7778	1.66667	13.3333	0
2010-06-01	0	6.8	67	43	56	0	0	17.272	19.4444	6.11111	13.3333	0
2010-06-02	0	6.8	75	34	57	0	0	17.272	23.8889	1.11111	13.8889	0
2010-06-03	0	6.8	50	42	46	0	0	17.272	10	5.55556	7.77778	0
2010-06-04	0	6.8	48	42	46	0	0	17.272	8.88889	5.55556	7.77778	0
2010-06-05	0	6.8	58	40	49	0	0	17.272	14.4444	4.44444	9.44444	0
2010-06-06	0	6.8	63	43	53	0	0	17.272	17.2222	6.11111	11.6667	0
2010-06-07	0	6.8	66	42	53	0.2	0	17.272	18.8889	5.55556	11.6667	0.508
2010-06-08	0	7	61	44	52	0	0	17.78	16.1111	6.66667	11.1111	0
2010-06-09	0	7	66	41	52	0	0	17.78	18.8889	5	11.1111	0
2010-06-10	0	7	64	43	52	0.1	0	17.78	17.7778	6.11111	11.1111	0.254
2010-06-11	0	7.1	57	31	47	0	0	18.034	13.8889	-0.555556	8.33333	0
2010-06-12	0	7.1	57	31	47	0	0	18.034	13.8889	-0.555556	8.33333	0
2010-06-13	0	7.1	60	35	49	0.3	0	18.034	15.5556	1.66667	9.44444	0.762
2010-06-14	0	7.4	53	43	46	0	0	18.796	11.6667	6.11111	7.77778	0
2010-06-15	0	7.4	65	39	52	0.1	0	18.796	18.3333	3.88889	11.1111	0.254
2010-06-16	0	7.5	56	38	48	0	0	19.05	13.3333	3.33333	8.88889	0
2010-06-17	0	7.5	59	40	50	0	0	19.05	15	4.44444	10	0
2010-06-18	0	7.5	57	40	50	0.1	0	19.05	13.8889	4.44444	10	0.254
2010-06-19	0	7.6	60	41	51	0	0	19.304	15.5556	5	10.5556	0
2010-06-20	0	7.6	65	35	53	0.1	0	19.304	18.3333	1.66667	11.6667	0.254
2010-06-21	0	7.7	59	41	51	0.5	0	19.558	15	5	10.5556	1.27
2010-06-22	0	8.2	52	46	49	0	0	20.828	11.1111	7.77778	9.44444	0
2010-06-23	0	8.2	63	47	54	0.2	0	20.828	17.2222	8.33333	12.2222	0.508
2010-06-24	0	8.4	62	47	52	0	0	21.336	16.6667	8.33333	11.1111	0
2010-06-25	0	8.4	69	45	57	0	0	21.336	20.5556	7.22222	13.8889	0
2010-06-26	0	8.4	63	48	54	0.1	0	21.336	17.2222	8.88889	12.2222	0.254
2010-06-27	0	8.5	62	46	53	0.1	0	21.59	16.6667	7.77778	11.6667	0.254
2010-06-28	0	8.6	57	47	51	0.6	0	21.844	13.8889	8.33333	10.5556	1.524
2010-06-29	0	9.2	52	45	48	0	0	23.368	11.1111	7.22222	8.88889	0
2010-06-30	0	9.2	64	44	55	0	0	23.368	17.7778	6.66667	12.7778	0
2010-07-01	0	9.2	64	44	55	0	0	23.368	17.7778	6.66667	12.7778	0
2010-07-02	0	9.2	67	48	56	0	0	23.368	19.4444	8.88889	13.3333	0
2010-07-03	0	9.2	67	47	56	0.1	0	23.368	19.4444	8.33333	13.3333	0.254
2010-07-04	0	9.3	52	46	49	0	0	23.622	11.1111	7.77778	9.44444	0
2010-07-05	0	9.3	64	44	53	0.1	0	23.622	17.7778	6.66667	11.6667	0.254
2010-07-06	0	9.4	54	48	51	0.2	0	23.876	12.2222	8.88889	10.5556	0.508
2010-07-07	0	9.6	55	45	49	0.1	0	24.384	12.7778	7.22222	9.44444	0.254
2010-07-08	0	9.7	65	45	53	0	0	24.638	18.3333	7.22222	11.6667	0
2010-07-09	0	9.7	75	45	59	0	0	24.638	23.8889	7.22222	15	0
2010-07-10	0	9.7	78	36	59	0	0	24.638	25.5556	2.22222	15	0
2010-07-11	0	9.7	73	47	57	0.3	0	24.638	22.7778	8.33333	13.8889	0.762
2010-07-12	0	10	50	43	47	0	0	25.4	10	6.11111	8.33333	0
2010-07-13	0	10	70	43	56	0.2	0	25.4	21.1111	6.11111	13.3333	0.508
2010-07-14	0	10.2	52	44	49	0	0	25.908	11.1111	6.66667	9.44444	0
2010-07-15	0	10.2	60	46	52	0	0	25.908	15.5556	7.77778	11.1111	0
2010-07-16	0	10.2	63	47	53	0.1	0	25.908	17.2222	8.33333	11.6667	0.254
2010-07-17	0	10.3	64	47	53	0	0	26.162	17.7778	8.33333	11.6667	0
2010-07-18	0	10.3	71	46	57	0	0	26.162	21.6667	7.77778	13.8889	0
2010-07-19	0	10.3	60	48	53	0.2	0	26.162	15.5556	8.88889	11.6667	0.508
2010-07-20	0	10.5	60	48	53	0	0	26.67	15.5556	8.88889	11.6667	0
2010-07-21	0	10.5	63	49	55	0.7	0	26.67	17.2222	9.44444	12.7778	1.778
2010-07-22	0	11.2	55	49	52	0.2	0	28.448	12.7778	9.44444	11.1111	0.508
2010-07-23	0	11.4	61	48	53	0.3	0	28.956	16.1111	8.88889	11.6667	0.762
2010-07-24	0	11.7	53	47	50	0.1	0	29.718	11.6667	8.33333	10	0.254
2010-07-25	0	11.8	58	47	51	0.2	0	29.972	14.4444	8.33333	10.5556	0.508
2010-07-26	0	12	61	46	52	0	0	30.48	16.1111	7.77778	11.1111	0
2010-07-27	0	12	69	44	56	0.3	0	30.48	20.5556	6.66667	13.3333	0.762
2010-07-28	0	12.3	58	43	52	0	0	31.242	14.4444	6.11111	11.1111	0
2010-07-29	0	12.3	69	43	55	0	0	31.242	20.5556	6.11111	12.7778	0
2010-07-30	0	12.3	70	46	56	0	0	31.242	21.1111	7.77778	13.3333	0
2010-07-31	0	12.3	73	37	56	0.4	0	31.242	22.7778	2.77778	13.3333	1.016
2010-08-01	0	12.7	58	50	54	0	0	32.258	14.4444	10	12.2222	0
2010-08-02	0	12.7	66	51	56	0	0	32.258	18.8889	10.5556	13.3333	0
2010-08-03	0	12.7	75	50	60	0	0	32.258	23.8889	10	15.5556	0
2010-08-04	0	12.7	78	42	60	0	0	32.258	25.5556	5.55556	15.5556	0
2010-08-05	0	12.7	74	40	58	0.1	0	32.258	23.3333	4.44444	14.4444	0.254
2010-08-06	0	12.8	69	50	57	0	0	32.512	20.5556	10	13.8889	0
2010-08-07	0	12.8	62	49	54	0.1	0	32.512	16.6667	9.44444	12.2222	0.254
2010-08-08	0	12.9	62	49	54	0.2	0	32.766	16.6667	9.44444	12.2222	0.508
2010-08-09	0	13.1	62	47	53	0.2	0	33.274	16.6667	8.33333	11.6667	0.508
2010-08-10	0	13.3	59	46	52	0.2	0	33.782	15	7.77778	11.1111	0.508
2010-08-11	0	13.5	55	47	51	0.1	0	34.29	12.7778	8.33333	10.5556	0.254
2010-08-12	0	13.6	60	40	50	0	0	34.544	15.5556	4.44444	10	0
2010-08-13	0	13.6	65	34	50	0.2	0	34.544	18.3333	1.11111	10	0.508
2010-08-14	0	13.8	53	46	50	0	0	35.052	11.6667	7.77778	10	0
2010-08-15	0	13.8	73	49	58	0	0	35.052	22.7778	9.44444	14.4444	0
2010-08-16	0	13.8	80	42	59	0	0	35.052	26.6667	5.55556	15	0
2010-08-17	0	13.8	73	41	57	0	0	35.052	22.7778	5	13.8889	0
2010-08-18	0	13.8	68	49	56	0	0	35.052	20	9.44444	13.3333	0
2010-08-19	0	13.8	60	47	52	0	0	35.052	15.5556	8.33333	11.1111	0
2010-08-20	0	13.8	61	40	51	0.1	0	35.052	16.1111	4.44444	10.5556	0.254
2010-08-21	0	13.9	65	39	52	0	0	35.306	18.3333	3.88889	11.1111	0
2010-08-22	0	13.9	66	33	49	0	0	35.306	18.8889	0.555556	9.44444	0
2010-08-23	0	13.9	61	41	51	0	0	35.306	16.1111	5	10.5556	0
2010-08-24	0	13.9	65	33	51	0	0	35.306	18.3333	0.555556	10.5556	0
2010-08-25	0	13.9	66	40	53	0	0	35.306	18.8889	4.44444	11.6667	0
2010-08-26	0	13.9	61	37	49	0	0	35.306	16.1111	2.77778	9.44444	0
2010-08-27	0	13.9	61	37	49	0	0	35.306	16.1111	2.77778	9.44444	0
2010-08-28	0	13.9	64	42	51	0.3	0	35.306	17.7778	5.55556	10.5556	0.762
2010-08-29	0	14.2	55	44	49	0.1	0	36.068	12.7778	6.66667	9.44444	0.254
2010-08-30	0	14.3	60	45	50	0.1	0	36.322	15.5556	7.22222	10	0.254
2010-08-31	0	14.4	58	36	47	0	0	36.576	14.4444	2.22222	8.33333	0
2010-09-01	0	14.4	64	31	47	0	0	36.576	17.7778	-0.555556	8.33333	0
2010-09-02	0	14.4	60	33	47	0	0	36.576	15.5556	0.555556	8.33333	0
2010-09-03	0	14.4	59	29	44	0.1	0	36.576	15	-1.66667	6.66667	0.254
2010-09-04	0	14.5	64	32	46	0	0	36.83	17.7778	0	7.77778	0
2010-09-05	0	14.5	57	30	45	0.7	0	36.83	13.8889	-1.11111	7.22222	1.778
2010-09-06	0	15.2	48	44	46	0	0	38.608	8.88889	6.66667	7.77778	0
2010-09-07	0	15.2	63	37	48	0.1	0	38.608	17.2222	2.77778	8.88889	0.254
2010-09-08	0	15.3	53	32	44	0.1	0	38.862	11.6667	0	6.66667	0.254
2010-09-09	0	15.4	53	46	49	0.6	0	39.116	11.6667	7.77778	9.44444	1.524
2010-09-10	0	16	52	39	46	0	0	40.64	11.1111	3.88889	7.77778	0
2010-09-11	0	16	60	35	46	0	0	40.64	15.5556	1.66667	7.77778	0
2010-09-12	0	16	65	31	45	0	0	40.64	18.3333	-0.555556	7.22222	0
2010-09-13	0	16	66	30	44	0	0	40.64	18.8889	-1.11111	6.66667	0
2010-09-14	0	16	64	29	44	0	0	40.64	17.7778	-1.66667	6.66667	0
2010-09-15	0	16	64	29	44	0	0	40.64	17.7778	-1.66667	6.66667	0
2010-09-16	0	16	71	35	54	0	0	40.64	21.6667	1.66667	12.2222	0
2010-09-17	0	16	65	31	44	0	0	40.64	18.3333	-0.555556	6.66667	0
2010-09-18	0	16	64	29	43	0	0	40.64	17.7778	-1.66667	6.11111	0
2010-09-19	0	16	64	27	42	0	0	40.64	17.7778	-2.77778	5.55556	0
2010-09-20	0	16	65	28	42	0	0	40.64	18.3333	-2.22222	5.55556	0
2010-09-21	0	16	62	28	40	0	0	40.64	16.6667	-2.22222	4.44444	0
2010-09-22	0	16	50	28	39	0	0	40.64	10	-2.22222	3.88889	0
2010-09-23	0	16	47	30	38	0	0	40.64	8.33333	-1.11111	3.33333	0
2010-09-24	0	16	45	33	38	0	0	40.64	7.22222	0.555556	3.33333	0
2010-09-25	0	16	43	28	35	0	0	40.64	6.11111	-2.22222	1.66667	0
2010-09-26	0	16	36	29	32	0.1	0	40.64	2.22222	-1.66667	0	0.254
2010-09-27	0	16.1	34	27	30	0.2	0	40.894	1.11111	-2.77778	-1.11111	0.508
2010-09-28	0.1	16.3	35	21	29	0	0.254	41.402	1.66667	-6.11111	-1.66667	0
2010-09-29	0.1	16.3	47		38	0	0.254	41.402	8.33333	-17.7778	3.33333	0
2010-09-30	0	16.3	48	35	42	0.2	0	41.402	8.88889	1.66667	5.55556	0.508
2010-10-01	0	0	55	34	43	0	0	0	12.7778	1.11111	6.11111	0
2010-10-02	0	0	53	31	44	0	0	0	11.6667	-0.555556	6.66667	0
2010-10-03	0	0	50	29	39	0.1	0	0	10	-1.66667	3.88889	0.254
2010-10-04	0	0.1	42	28	33	0	0	0.254	5.55556	-2.22222	0.555556	0
2010-10-05	0	0.1	40	29	35	0	0	0.254	4.44444	-1.66667	1.66667	0
2010-10-06	0	0.1	51	30	39	0	0	0.254	10.5556	-1.11111	3.88889	0
2010-10-07	0	0.1	47	22	33	0	0	0.254	8.33333	-5.55556	0.555556	0
2010-10-08	0	0.1	44	17	28	0	0	0.254	6.66667	-8.33333	-2.22222	0
2010-10-09	0	0.1	37	21	30	0	0	0.254	2.77778	-6.11111	-1.11111	0
2010-10-10	0	0.1	36	26	31	0	0	0.254	2.22222	-3.33333	-0.555556	0
2010-10-11	0	0.1	43	21	31	0	0	0.254	6.11111	-6.11111	-0.555556	0
2010-10-12	0	0.1	35	13	25	0	0	0.254	1.66667	-10.5556	-3.88889	0
2010-10-13	0	0.1	40	19	29	0	0	0.254	4.44444	-7.22222	-1.66667	0
2010-10-14	0	0.1	37	13	22	0	0	0.254	2.77778	-10.5556	-5.55556	0
2010-10-15	0	0.1	41	14	24	0	0	0.254	5	-10	-4.44444	0
2010-10-16	0	0.1	35	4	21	0	0	0.254	1.66667	-15.5556	-6.11111	0
2010-10-17	0	0.1	44	26	33	0	0	0.254	6.66667	-3.33333	0.555556	0
2010-10-18	0	0.1	46	29	35	0	0	0.254	7.77778	-1.66667	1.66667	0
2010-10-19	0	0.1	48	22	35	0	0	0.254	8.88889	-5.55556	1.66667	0
2010-10-20	0	0.1	41	12	24	0	0	0.254	5	-11.1111	-4.44444	0
2010-10-21	0	0.1	38	5	18	0.1	0	0.254	3.33333	-15	-7.77778	0.254
2010-10-22	0	0.2	31	8	19	0	0	0.508	-0.555556	-13.3333	-7.22222	0
2010-10-23	0	0.2	32	15	26	0	0	0.508	0	-9.44444	-3.33333	0
2010-10-24	0	0.2	29	8	17	0	0	0.508	-1.66667	-13.3333	-8.33333	0
2010-10-25	0	0.2	28	2	16	0	0	0.508	-2.22222	-16.6667	-8.88889	0
2010-10-26	0	0.2	38	18	28	0	0	0.508	3.33333	-7.77778	-2.22222	0
2010-10-27	0	0.2	30	6	17	0	0	0.508	-1.11111	-14.4444	-8.33333	0
2010-10-28	0	0.2	35	15	27	0	0	0.508	1.66667	-9.44444	-2.77778	0
2010-10-29	0	0.2	35	21	31	0	0	0.508	1.66667	-6.11111	-0.555556	0
2010-10-30	0.1	0.2	32	21	26	0	0.254	0.508	0	-6.11111	-3.33333	0
2010-10-31	0.2	0.2	38	20	28	0	0.508	0.508	3.33333	-6.66667	-2.22222	0
2010-11-01	0.2	0.2	29	11	20	0	0.508	0.508	-1.66667	-11.6667	-6.66667	0
2010-11-02	0.2	0.2	44	16	27	0.1	0.508	0.508	6.66667	-8.88889	-2.77778	0.254
2010-11-03	0.2	0.3	39	16	26	0.1	0.508	0.762	3.88889	-8.88889	-3.33333	0.254
2010-11-04	0.4	0.4	42	31	36	0	1.016	1.016	5.55556	-0.555556	2.22222	0
2010-11-05	0.4	0.4	33	17	26	0	1.016	1.016	0.555556	-8.33333	-3.33333	0
2010-11-06	0.4	0.4	37	12	25	0	1.016	1.016	2.77778	-11.1111	-3.88889	0
2010-11-07	0.4	0.4	24	6	14	0	1.016	1.016	-4.44444	-14.4444	-10	0
2010-11-08	0.4	0.4	28	6	16	0	1.016	1.016	-2.22222	-14.4444	-8.88889	0
2010-11-09	0.4	0.4	30	9	20	0	1.016	1.016	-1.11111	-12.7778	-6.66667	0
2010-11-10	0.4	0.4	23	16	20	0	1.016	1.016	-5	-8.88889	-6.66667	0
2010-11-11	0.4	0.4	21	8	17	0	1.016	1.016	-6.11111	-13.3333	-8.33333	0
2010-11-12	0.4	0.4	25	10	20	0	1.016	1.016	-3.88889	-12.2222	-6.66667	0
2010-11-13	0.4	0.4	41	22	32	0	1.016	1.016	5	-5.55556	0	0
2010-11-14	0.4	0.4	29	11	21	0	1.016	1.016	-1.66667	-11.6667	-6.11111	0
2010-11-15	0.4	0.4	29	3	12	0	1.016	1.016	-1.66667	-16.1111	-11.1111	0
2010-11-16	0.4	0.4	17	-12	6	0	1.016	1.016	-8.33333	-24.4444	-14.4444	0
2010-11-17	0.4	0.4	6	-16	-10	0	1.016	1.016	-14.4444	-26.6667	-23.3333	0
2010-11-18	0.4	0.4	6	-16	-9	0	1.016	1.016	-14.4444	-26.6667	-22.7778	0
2010-11-19	0.4	0.4	2	-14	-6	0	1.016	1.016	-16.6667	-25.5556	-21.1111	0
2010-11-20	0.4	0.4	13	-4	2	0	1.016	1.016	-10.5556	-20	-16.6667	0
2010-11-21	0.4	0.4	13	-5	0	0	1.016	1.016	-10.5556	-20.5556	-17.7778	0
2010-11-22	0.4	0.4	24	-6	10	0	1.016	1.016	-4.44444	-21.1111	-12.2222	0
2010-11-23	0.4	0.4	33	24	28	0.3	1.016	1.016	0.555556	-4.44444	-2.22222	0.762
2010-11-24	1	0.7	42	31	35	0.1	2.54	1.778	5.55556	-0.555556	1.66667	0.254
2010-11-25	1	0.8	33	7	25	0	2.54	2.032	0.555556	-13.8889	-3.88889	0
2010-11-26	1	0.8	24	5	16	0	2.54	2.032	-4.44444	-15	-8.88889	0
2010-11-27	1	0.8	12	-1	4	0	2.54	2.032	-11.1111	-18.3333	-15.5556	0
2010-11-28	1	0.8	15	3	11	0.4	2.54	2.032	-9.44444	-16.1111	-11.6667	1.016
2010-11-29	1.3	1.2	14	4	11	0.1	3.302	3.048	-10	-15.5556	-11.6667	0.254
2010-11-30	1.3	1.3	11	-19	1	0	3.302	3.302	-11.6667	-28.3333	-17.2222	0
2010-12-01	1.3	1.3	-19	-35	-28	0	3.302	3.302	-28.3333	-37.2222	-33.3333	0
2010-12-02	1.3	1.3	-27	-37	-34	0	3.302	3.302	-32.7778	-38.3333	-36.6667	0
2010-12-03	1.3	1.3	12	-36	-17	0	3.302	3.302	-11.1111	-37.7778	-27.2222	0
2010-12-04	1.3	1.3	28	11	19	0	3.302	3.302	-2.22222	-11.6667	-7.22222	0
2010-12-05	1.4	1.3	18	13	17	0.1	3.556	3.302	-7.77778	-10.5556	-8.33333	0.254
2010-12-06	1.6	1.4	16	8	14	0	4.064	3.556	-8.88889	-13.3333	-10	0
2010-12-07	1.6	1.4	14	2	8	0	4.064	3.556	-10	-16.6667	-13.3333	0
2010-12-08	1.6	1.4	11	4	8	0.1	4.064	3.556	-11.6667	-15.5556	-13.3333	0.254
2010-12-09	1.6	1.5	8	0	5	0	4.064	3.81	-13.3333	-17.7778	-15	0
2010-12-10	1.6	1.5	8	5	6	0	4.064	3.81	-13.3333	-15	-14.4444	0
2010-12-11	1.6	1.5	7	-8	2	0	4.064	3.81	-13.8889	-22.2222	-16.6667	0
2010-12-12	1.6	1.5	-1	-18	-7	0	4.064	3.81	-18.3333	-27.7778	-21.6667	0
2010-12-13	1.6	1.5	-2	-19	-11	0	4.064	3.81	-18.8889	-28.3333	-23.8889	0
2010-12-14	1.6	1.5	6	-2	2	0	4.064	3.81	-14.4444	-18.8889	-16.6667	0
2010-12-15	1.6	1.5	3	-29	-10	0	4.064	3.81	-16.1111	-33.8889	-23.3333	0
2010-12-16	1.6	1.5	-28	-38	-32	0	4.064	3.81	-33.3333	-38.8889	-35.5556	0
2010-12-17	1.6	1.5	-35	-43	-39	0	4.064	3.81	-37.2222	-41.6667	-39.4444	0
2010-12-18	1.6	1.5	-41	-48	-46	0	4.064	3.81	-40.5556	-44.4444	-43.3333	0
2010-12-19	1.6	1.5	-35	-46	-41	0	4.064	3.81	-37.2222	-43.3333	-40.5556	0
2010-12-20	1.6	1.5	-38	-45	-42	0	4.064	3.81	-38.8889	-42.7778	-41.1111	0
2010-12-21	1.6	1.5	-26	-41	-34	0	4.064	3.81	-32.2222	-40.5556	-36.6667	0
2010-12-22	1.6	1.5	-35	-43	-39	0	4.064	3.81	-37.2222	-41.6667	-39.4444	0
2010-12-23	1.6	1.5	-28	-39	-35	0	4.064	3.81	-33.3333	-39.4444	-37.2222	0
2010-12-24	1.6	1.5	-28	-36	-33	0	4.064	3.81	-33.3333	-37.7778	-36.1111	0
2010-12-25	1.6	1.5	-17	-30	-24	0	4.064	3.81	-27.2222	-34.4444	-31.1111	0
2010-12-26	1.6	1.5	-15	-32	-24	0	4.064	3.81	-26.1111	-35.5556	-31.1111	0
2010-12-27	1.6	1.5	-18	-32	-26	0	4.064	3.81	-27.7778	-35.5556	-32.2222	0
2010-12-28	1.6	1.5	-26	-35	-30	0	4.064	3.81	-32.2222	-37.2222	-34.4444	0
2010-12-29	1.6	1.5	-1	-36	-16	0	4.064	3.81	-18.3333	-37.7778	-26.6667	0
2010-12-30	1.6	1.5	22	-1	13	0	4.064	3.81	-5.55556	-18.3333	-10.5556	0
2010-12-31	1.6	1.5	35	21	28	0	4.064	3.81	1.66667	-6.11111	-2.22222	0
2011-01-01	1.6	1.5	35	13	24	0	4.064	3.81	1.66667	-10.5556	-4.44444	0
2011-01-02	1.7	1.5	30	19	25	0	4.318	3.81	-1.11111	-7.22222	-3.88889	0
2011-01-03	1.7	1.5	28	21	25	0	4.318	3.81	-2.22222	-6.11111	-3.88889	0
2011-01-04	1.7	1.5	35	14	24	0	4.318	3.81	1.66667	-10	-4.44444	0
2011-01-05	1.7	1.5	14	6	11	0	4.318	3.81	-10	-14.4444	-11.6667	0
2011-01-06	1.7	1.5	20	7	13	0	4.318	3.81	-6.66667	-13.8889	-10.5556	0
2011-01-07	1.7	1.5	16	6	11	0	4.318	3.81	-8.88889	-14.4444	-11.6667	0
2011-01-08	1.7	1.5	6	-7	0	0	4.318	3.81	-14.4444	-21.6667	-17.7778	0
2011-01-09	1.7	1.5	-4	-22	-13	0	4.318	3.81	-20	-30	-25	0
2011-01-10	1.7	1.5	-13	-24	-21	0	4.318	3.81	-25	-31.1111	-29.4444	0
2011-01-11	1.7	1.5	28	-23	5	0	4.318	3.81	-2.22222	-30.5556	-15	0
2011-01-12	1.7	1.5	22	8	17	0	4.318	3.81	-5.55556	-13.3333	-8.33333	0
2011-01-13	1.7	1.5	8	-18	-4	0	4.318	3.81	-13.3333	-27.7778	-20	0
2011-01-14	1.7	1.5	5	-26	-8	0	4.318	3.81	-15	-32.2222	-22.2222	0
2011-01-15	1.7	1.5	-2	-43	-27	0	4.318	3.81	-18.8889	-41.6667	-32.7778	0
2011-01-16	1.7	1.5	-16	-44	-29	0	4.318	3.81	-26.6667	-42.2222	-33.8889	0
2011-01-17	1.7	1.5	-14	-29	-22	0	4.318	3.81	-25.5556	-33.8889	-30	0
2011-01-18	1.7	1.5	-18	-38	-30	0	4.318	3.81	-27.7778	-38.8889	-34.4444	0
2011-01-19	1.7	1.5	-10	-38	-21	0	4.318	3.81	-23.3333	-38.8889	-29.4444	0
2011-01-20	1.7	1.5	9	-10	-1	0	4.318	3.81	-12.7778	-23.3333	-18.3333	0
2011-01-21	1.7	1.5	11	5	9	0	4.318	3.81	-11.6667	-15	-12.7778	0
2011-01-22	1.7	1.5	17	8	14	0.1	4.318	3.81	-8.33333	-13.3333	-10	0.254
2011-01-23	1.9	1.6	25	-3	11	0	4.826	4.064	-3.88889	-19.4444	-11.6667	0
2011-01-24	1.9	1.6	33	20	27	0	4.826	4.064	0.555556	-6.66667	-2.77778	0
2011-01-25	2	1.6	36	13	21	0	5.08	4.064	2.22222	-10.5556	-6.11111	0
2011-01-26	2	1.6	26	4	15	0.1	5.08	4.064	-3.33333	-15.5556	-9.44444	0.254
2011-01-27	2	1.7	24	-7	9	0	5.08	4.318	-4.44444	-21.6667	-12.7778	0
2011-01-28	2	1.7	6	-18	-7	0	5.08	4.318	-14.4444	-27.7778	-21.6667	0
2011-01-29	2	1.7	5	-21	-14	0	5.08	4.318	-15	-29.4444	-25.5556	0
2011-01-30	2	1.7	2	-25	-16	0	5.08	4.318	-16.6667	-31.6667	-26.6667	0
2011-01-31	2	1.7	26	-12	7	0.2	5.08	4.318	-3.33333	-24.4444	-13.8889	0.508
2011-02-01	2.1	1.9	40	26	32	0.5	5.334	4.826	4.44444	-3.33333	0	1.27
2011-02-02	2.9	2.4	38	25	32	0	7.366	6.096	3.33333	-3.88889	0	0
2011-02-03	2.9	2.4	38	22	29	0	7.366	6.096	3.33333	-5.55556	-1.66667	0
2011-02-04	2.9	2.4	26	12	18	0	7.366	6.096	-3.33333	-11.1111	-7.77778	0
2011-02-05	2.9	2.4	20	-15	3	0	7.366	6.096	-6.66667	-26.1111	-16.1111	0
2011-02-06	2.9	2.4	2	-22	-8	0	7.366	6.096	-16.6667	-30	-22.2222	0
2011-02-07	2.9	2.4	2	-28	-15	0	7.366	6.096	-16.6667	-33.3333	-26.1111	0
2011-02-08	2.9	2.4	21	-18	6	0	7.366	6.096	-6.11111	-27.7778	-14.4444	0
2011-02-09	2.9	2.4	32	17	26	0	7.366	6.096	0	-8.33333	-3.33333	0
2011-02-10	2.9	2.4	36	27	32	0.3	7.366	6.096	2.22222	-2.77778	0	0.762
2011-02-11	3.3	2.7	27	14	21	0.3	8.382	6.858	-2.77778	-10	-6.11111	0.762
2011-02-12	3.6	3	14	1	9	0	9.144	7.62	-10	-17.2222	-12.7778	0
2011-02-13	3.6	3	4	-8	-1	0	9.144	7.62	-15.5556	-22.2222	-18.3333	0
2011-02-14	3.6	3	0	-30	-14	0	9.144	7.62	-17.7778	-34.4444	-25.5556	0
2011-02-15	3.6	3	-1	-37	-25	0	9.144	7.62	-18.3333	-38.3333	-31.6667	0
2011-02-16	3.6	3	-5	-41	-27	0	9.144	7.62	-20.5556	-40.5556	-32.7778	0
2011-02-17	3.6	3	2	-39	-22	0.1	9.144	7.62	-16.6667	-39.4444	-30	0.254
2011-02-18	3.6	3.1	19	-16	9	0.1	9.144	7.874	-7.22222	-26.6667	-12.7778	0.254
2011-02-19	3.8	3.2	19	5	15	0.2	9.652	8.128	-7.22222	-15	-9.44444	0.508
2011-02-20	4	3.4	12	-13	-2	0	10.16	8.636	-11.1111	-25	-18.8889	0
2011-02-21	4	3.4	11	-24	-6	0	10.16	8.636	-11.6667	-31.1111	-21.1111	0
2011-02-22	4	3.4	12	-25	-9	0	10.16	8.636	-11.1111	-31.6667	-22.7778	0
2011-02-23	4	3.4	7	-32	-14	0	10.16	8.636	-13.8889	-35.5556	-25.5556	0
2011-02-24	4	3.4	12	-20	-6	0	10.16	8.636	-11.1111	-28.8889	-21.1111	0
2011-02-25	4	3.4	22	-11	11	0.1	10.16	8.636	-5.55556	-23.8889	-11.6667	0.254
2011-02-26	4.1	3.5	19	5	10	0	10.414	8.89	-7.22222	-15	-12.2222	0
2011-02-27	4.1	3.5	17	-1	10	0	10.414	8.89	-8.33333	-18.3333	-12.2222	0
2011-02-28	4.1	3.5	13	-7	4	0	10.414	8.89	-10.5556	-21.6667	-15.5556	0
2011-03-01	4.1	3.5	15	-20	-3	0	10.414	8.89	-9.44444	-28.8889	-19.4444	0
2011-03-02	4.1	3.5	12	-34	-8	0	10.414	8.89	-11.1111	-36.6667	-22.2222	0
2011-03-03	4.1	3.5	14	-8	5	0	10.414	8.89	-10	-22.2222	-15	0
2011-03-04	4.1	3.5	12	-24	-6	0	10.414	8.89	-11.1111	-31.1111	-21.1111	0
2011-03-05	4.1	3.5	15	-24	-6	0	10.414	8.89	-9.44444	-31.1111	-21.1111	0
2011-03-06	4.1	3.5	19	-23	-5	0	10.414	8.89	-7.22222	-30.5556	-20.5556	0
2011-03-07	4.1	3.5	20	-25	-4	0	10.414	8.89	-6.66667	-31.6667	-20	0
2011-03-08	4.1	3.5	24	-22	-1	0	10.414	8.89	-4.44444	-30	-18.3333	0
2011-03-09	4.1	3.5	22	-22	3	0	10.414	8.89	-5.55556	-30	-16.1111	0
2011-03-10	4.1	3.5	21	-12	6	0	10.414	8.89	-6.11111	-24.4444	-14.4444	0
2011-03-11	4.1	3.5	18	-29	-7	0	10.414	8.89	-7.77778	-33.8889	-21.6667	0
2011-03-12	4.1	3.5	16	-35	-12	0	10.414	8.89	-8.88889	-37.2222	-24.4444	0
2011-03-13	4.1	3.5	18	-35	-11	0	10.414	8.89	-7.77778	-37.2222	-23.8889	0
2011-03-14	4.1	3.5	19	-30	-4	0	10.414	8.89	-7.22222	-34.4444	-20	0
2011-03-15	4.1	3.5	22	-14	6	0	10.414	8.89	-5.55556	-25.5556	-14.4444	0
2011-03-16	4.1	3.5	29	-11	11	0.1	10.414	8.89	-1.66667	-23.8889	-11.6667	0.254
2011-03-17	4.1	3.6	37	10	22	0.1	10.414	9.144	2.77778	-12.2222	-5.55556	0.254
2011-03-18	4.3	3.7	35	13	24	0	10.922	9.398	1.66667	-10.5556	-4.44444	0
2011-03-19	4.3	3.7	31	-3	17	0	10.922	9.398	-0.555556	-19.4444	-8.33333	0
2011-03-20	4.3	3.7	38	-16	10	0	10.922	9.398	3.33333	-26.6667	-12.2222	0
2011-03-21	4.3	3.7	36	-14	11	0	10.922	9.398	2.22222	-25.5556	-11.6667	0
2011-03-22	4.3	3.7	37	-14	13	0	10.922	9.398	2.77778	-25.5556	-10.5556	0
2011-03-23	4.3	3.7	37	6	24	0	10.922	9.398	2.77778	-14.4444	-4.44444	0
2011-03-24	4.3	3.7	40	4	23	0	10.922	9.398	4.44444	-15.5556	-5	0
2011-03-25	4.3	3.7	41	3	23	0	10.922	9.398	5	-16.1111	-5	0
2011-03-26	4.3	3.7	34	25	29	0.2	10.922	9.398	1.11111	-3.88889	-1.66667	0.508
2011-03-27	4.6	3.9	44	25	33	0	11.684	9.906	6.66667	-3.88889	0.555556	0
2011-03-28	4.6	3.9	46	23	34	0	11.684	9.906	7.77778	-5	1.11111	0
2011-03-29	4.6	3.9	49	13	30	0	11.684	9.906	9.44444	-10.5556	-1.11111	0
2011-03-30	4.6	3.9	44	19	31	0	11.684	9.906	6.66667	-7.22222	-0.555556	0
2011-03-31	4.6	3.9	44	22	33	0	11.684	9.906	6.66667	-5.55556	0.555556	0
2011-04-01	4.7	3.9	43	25	34	0	11.938	9.906	6.11111	-3.88889	1.11111	0
2011-04-02	4.7	3.9	45	19	32	0	11.938	9.906	7.22222	-7.22222	0	0
2011-04-03	4.7	3.9	46	27	36	0	11.938	9.906	7.77778	-2.77778	2.22222	0
2011-04-04	4.7	3.9	43	28	35	0	11.938	9.906	6.11111	-2.22222	1.66667	0
2011-04-05	4.7	3.9	42	23	32	0	11.938	9.906	5.55556	-5	0	0
2011-04-06	4.7	3.9	43	20	31	0	11.938	9.906	6.11111	-6.66667	-0.555556	0
2011-04-07	4.7	3.9	41	22	33	0	11.938	9.906	5	-5.55556	0.555556	0
2011-04-08	4.7	3.9	40	28	35	0	11.938	9.906	4.44444	-2.22222	1.66667	0
2011-04-09	4.7	3.9	42	22	32	0	11.938	9.906	5.55556	-5.55556	0	0
2011-04-10	4.7	3.9	43	20	31	0	11.938	9.906	6.11111	-6.66667	-0.555556	0
2011-04-11	4.7	3.9	44	13	29	0	11.938	9.906	6.66667	-10.5556	-1.66667	0
2011-04-12	4.7	3.9	44	15	31	0	11.938	9.906	6.66667	-9.44444	-0.555556	0
2011-04-13	4.7	3.9	40	26	33	0	11.938	9.906	4.44444	-3.33333	0.555556	0
2011-04-14	4.7	3.9	46	17	33	0	11.938	9.906	7.77778	-8.33333	0.555556	0
2011-04-15	4.7	3.9	49	19	36	0	11.938	9.906	9.44444	-7.22222	2.22222	0
2011-04-16	4.7	3.9	49	24	36	0	11.938	9.906	9.44444	-4.44444	2.22222	0
2011-04-17	4.6	3.9	48	19	34	0	11.684	9.906	8.88889	-7.22222	1.11111	0
2011-04-18	4.5	3.9	46	20	35	0	11.43	9.906	7.77778	-6.66667	1.66667	0
2011-04-19	4.5	3.9	47	20	34	0	11.43	9.906	8.33333	-6.66667	1.11111	0
2011-04-20	4.5	3.9	42	24	34	0	11.43	9.906	5.55556	-4.44444	1.11111	0
2011-04-21	4.5	3.9	46	30	38	0	11.43	9.906	7.77778	-1.11111	3.33333	0
2011-04-22	4.4	3.9	45	31	38	0	11.176	9.906	7.22222	-0.555556	3.33333	0
2011-04-23	4.4	3.9	56	29	42	0	11.176	9.906	13.3333	-1.66667	5.55556	0
2011-04-24	4.1	3.9	51	32	41	0	10.414	9.906	10.5556	0	5	0
2011-04-25	3.8	3.9	50	29	40	0	9.652	9.906	10	-1.66667	4.44444	0
2011-04-26	3.6	3.9	50	29	40	0	9.144	9.906	10	-1.66667	4.44444	0
2011-04-27	3.3	3.9	49	29	39	0	8.382	9.906	9.44444	-1.66667	3.88889	0
2011-04-28	2.9	3.9	53	28	40	0	7.366	9.906	11.6667	-2.22222	4.44444	0
2011-04-29	2.5	3.9	50	25	38	0	6.35	9.906	10	-3.88889	3.33333	0
2011-04-30	2.2	3.9	44	30	38	0	5.588	9.906	6.66667	-1.11111	3.33333	0
2011-05-01	2	3.9	53	29	40	0	5.08	9.906	11.6667	-1.66667	4.44444	0
2011-05-02	1.6	3.9	50	30	39	0	4.064	9.906	10	-1.11111	3.88889	0
2011-05-03	1	3.9	45	30	38	0	2.54	9.906	7.22222	-1.11111	3.33333	0
2011-05-04	0.6	3.9	47	31	39	0	1.524	9.906	8.33333	-0.555556	3.88889	0
2011-05-05	0	3.9	49	32	40	0	0	9.906	9.44444	0	4.44444	0
2011-05-06	0	3.9	49	32	39	0.3	0	9.906	9.44444	0	3.88889	0.762
2011-05-07	0	4.2	54	29	42	0	0	10.668	12.2222	-1.66667	5.55556	0
2011-05-08	0	4.2	49	28	39	0	0	10.668	9.44444	-2.22222	3.88889	0
2011-05-09	0	4.2	51	27	39	0	0	10.668	10.5556	-2.77778	3.88889	0
2011-05-10	0	4.2	56	24	42	0	0	10.668	13.3333	-4.44444	5.55556	0
2011-05-11	0	4.2	51	30	42	0	0	10.668	10.5556	-1.11111	5.55556	0
2011-05-12	0	4.2	55	33	45	0	0	10.668	12.7778	0.555556	7.22222	0
2011-05-13	0	4.2	51	33	43	0	0	10.668	10.5556	0.555556	6.11111	0
2011-05-14	0	4.2	57	29	43	0	0	10.668	13.8889	-1.66667	6.11111	0
2011-05-15	0	4.2	57	22	41	0	0	10.668	13.8889	-5.55556	5	0
2011-05-16	0	4.2	61	24	44	0	0	10.668	16.1111	-4.44444	6.66667	0
2011-05-17	0	4.2	59	26	46	0	0	10.668	15	-3.33333	7.77778	0
2011-05-18	0	4.2	53	40	45	0.2	0	10.668	11.6667	4.44444	7.22222	0.508
2011-05-19	0	4.4	55	41	48	0	0	11.176	12.7778	5	8.88889	0
2011-05-20	0	4.4	61	35	50	0	0	11.176	16.1111	1.66667	10	0
2011-05-21	0	4.4	64	38	51	0	0	11.176	17.7778	3.33333	10.5556	0
2011-05-22	0	4.4	61	36	51	0	0	11.176	16.1111	2.22222	10.5556	0
2011-05-23	0	4.4	67	34	53	0	0	11.176	19.4444	1.11111	11.6667	0
2011-05-24	0	4.4	71	34	55	0	0	11.176	21.6667	1.11111	12.7778	0
2011-05-25	0	4.4	64	41	54	0	0	11.176	17.7778	5	12.2222	0
2011-05-26	0	4.4	71	35	56	0	0	11.176	21.6667	1.66667	13.3333	0
2011-05-27	0	4.4	77	35	59	0	0	11.176	25	1.66667	15	0
2011-05-28	0	4.4	76	38	59	0	0	11.176	24.4444	3.33333	15	0
2011-05-29	0	4.4	73	36	57	0	0	11.176	22.7778	2.22222	13.8889	0
2011-05-30	0	4.4	77	41	60	0.1	0	11.176	25	5	15.5556	0.254
2011-05-31	0	4.5	77	35	58	0	0	11.43	25	1.66667	14.4444	0
2011-06-01	0	4.5	72	39	57	0	0	11.43	22.2222	3.88889	13.8889	0
2011-06-02	0	4.5	69	44	57	0	0	11.43	20.5556	6.66667	13.8889	0
2011-06-03	0	4.5	67	44	55	0.2	0	11.43	19.4444	6.66667	12.7778	0.508
2011-06-04	0	4.7	57	42	50	0	0	11.938	13.8889	5.55556	10	0
2011-06-05	0	4.7	57	42	49	0.1	0	11.938	13.8889	5.55556	9.44444	0.254
2011-06-06	0	4.8	67	39	52	0	0	12.192	19.4444	3.88889	11.1111	0
2011-06-07	0	4.8	68	31	53	0	0	12.192	20	-0.555556	11.6667	0
2011-06-08	0	4.8	63	44	51	0	0	12.192	17.2222	6.66667	10.5556	0
2011-06-09	0	4.8	60	43	51	0	0	12.192	15.5556	6.11111	10.5556	0
2011-06-10	0	4.8	62	44	52	0	0	12.192	16.6667	6.66667	11.1111	0
2011-06-11	0	4.8	60	42	51	0	0	12.192	15.5556	5.55556	10.5556	0
2011-06-12	0	4.8	63	33	51	0	0	12.192	17.2222	0.555556	10.5556	0
2011-06-13	0	4.8	67	31	51	0	0	12.192	19.4444	-0.555556	10.5556	0
2011-06-14	0	4.8	62	44	52	0	0	12.192	16.6667	6.66667	11.1111	0
2011-06-15	0	4.8	60	40	50	0.1	0	12.192	15.5556	4.44444	10	0.254
2011-06-16	0	4.9	54	39	46	0.1	0	12.446	12.2222	3.88889	7.77778	0.254
2011-06-17	0	5	65	34	51	0	0	12.7	18.3333	1.11111	10.5556	0
2011-06-18	0	5	72	34	55	0	0	12.7	22.2222	1.11111	12.7778	0
2011-06-19	0	5	59	47	53	0	0	12.7	15	8.33333	11.6667	0
2011-06-20	0	5	62	43	53	0.2	0	12.7	16.6667	6.11111	11.6667	0.508
2011-06-21	0	5.2	63	49	58	0.3	0	13.208	17.2222	9.44444	14.4444	0.762
2011-06-22	0	5.5	65	47	55	0.1	0	13.97	18.3333	8.33333	12.7778	0.254
2011-06-23	0	5.6	71	44	57	0	0	14.224	21.6667	6.66667	13.8889	0
2011-06-24	0	5.6	76	39	60	0	0	14.224	24.4444	3.88889	15.5556	0
2011-06-25	0	5.6	72	46	58	0	0	14.224	22.2222	7.77778	14.4444	0
2011-06-26	0	5.6	69	45	57	0.2	0	14.224	20.5556	7.22222	13.8889	0.508
2011-06-27	0	5.8	63	39	53	0	0	14.732	17.2222	3.88889	11.6667	0
2011-06-28	0	5.8	65	42	53	0	0	14.732	18.3333	5.55556	11.6667	0
2011-06-29	0	5.8	61	47	53	0	0	14.732	16.1111	8.33333	11.6667	0
2011-06-30	0	5.8	58	47	52	0	0	14.732	14.4444	8.33333	11.1111	0
2011-07-01	0	5.8	55	45	50	0.1	0	14.732	12.7778	7.22222	10	0.254
2011-07-02	0	5.9	68	42	53	0	0	14.986	20	5.55556	11.6667	0
2011-07-03	0	5.9	53	45	49	0.1	0	14.986	11.6667	7.22222	9.44444	0.254
2011-07-04	0	6	66	44	53	0	0	15.24	18.8889	6.66667	11.6667	0
2011-07-05	0	6	62	43	52	0.1	0	15.24	16.6667	6.11111	11.1111	0.254
2011-07-06	0	6.1	63	47	53	0.3	0	15.494	17.2222	8.33333	11.6667	0.762
2011-07-07	0	6.4	62	48	54	0.4	0	16.256	16.6667	8.88889	12.2222	1.016
2011-07-08	0	6.8	68	44	56	0	0	17.272	20	6.66667	13.3333	0
2011-07-09	0	6.8	69	38	54	0	0	17.272	20.5556	3.33333	12.2222	0
2011-07-10	0	6.8	72	35	56	0	0	17.272	22.2222	1.66667	13.3333	0
2011-07-11	0	6.8	78	38	60	0	0	17.272	25.5556	3.33333	15.5556	0
2011-07-12	0	6.8	63	52	56	0	0	17.272	17.2222	11.1111	13.3333	0
2011-07-13	0	6.8	71	51	60	0	0	17.272	21.6667	10.5556	15.5556	0
2011-07-14	0	6.8	60	52	55	1.1	0	17.272	15.5556	11.1111	12.7778	2.794
2011-07-15	0	7.9	65	49	56	0.2	0	20.066	18.3333	9.44444	13.3333	0.508
2011-07-16	0	8.1	68	47	56	0	0	20.574	20	8.33333	13.3333	0
2011-07-17	0	8.1	65	49	55	0	0	20.574	18.3333	9.44444	12.7778	0
2011-07-18	0	8.1	62	47	52	0.2	0	20.574	16.6667	8.33333	11.1111	0.508
2011-07-19	0	8.3	61	46	51	0.3	0	21.082	16.1111	7.77778	10.5556	0.762
2011-07-20	0	8.6	68	38	54	0	0	21.844	20	3.33333	12.2222	0
2011-07-21	0	8.6	75	37	57	0	0	21.844	23.8889	2.77778	13.8889	0
2011-07-22	0	8.6	77	37	59	0	0	21.844	25	2.77778	15	0
2011-07-23	0	8.6	76	43	61	0	0	21.844	24.4444	6.11111	16.1111	0
2011-07-24	0	8.6	58	49	53	0.3	0	21.844	14.4444	9.44444	11.6667	0.762
2011-07-25	0	8.9	63	46	54	0	0	22.606	17.2222	7.77778	12.2222	0
2011-07-26	0	8.9	61	39	52	0	0	22.606	16.1111	3.88889	11.1111	0
2011-07-27	0	8.9	67	43	53	0	0	22.606	19.4444	6.11111	11.6667	0
2011-07-28	0	8.9	63	37	51	0	0	22.606	17.2222	2.77778	10.5556	0
2011-07-29	0	8.9	62	48	54	0	0	22.606	16.6667	8.88889	12.2222	0
2011-07-30	0	8.9	71	40	56	0	0	22.606	21.6667	4.44444	13.3333	0
2011-07-31	0	8.9	62	50	54	0.1	0	22.606	16.6667	10	12.2222	0.254
2011-08-01	0	9	60	47	53	0	0	22.86	15.5556	8.33333	11.6667	0
2011-08-02	0	9	54	44	50	0	0	22.86	12.2222	6.66667	10	0
2011-08-03	0	9	60	47	51	0.1	0	22.86	15.5556	8.33333	10.5556	0.254
2011-08-04	0	9.1	67	44	54	0	0	23.114	19.4444	6.66667	12.2222	0
2011-08-05	0	9.1	51	45	49	0.2	0	23.114	10.5556	7.22222	9.44444	0.508
2011-08-06	0	9.3	65	41	52	0	0	23.622	18.3333	5	11.1111	0
2011-08-07	0	9.3	61	45	51	0	0	23.622	16.1111	7.22222	10.5556	0
2011-08-08	0	9.3	58	43	50	0.1	0	23.622	14.4444	6.11111	10	0.254
2011-08-09	0	9.4	53	43	47	0.3	0	23.876	11.6667	6.11111	8.33333	0.762
2011-08-10	0	9.7	53	38	47	0	0	24.638	11.6667	3.33333	8.33333	0
2011-08-11	0	9.7	65	32	50	0	0	24.638	18.3333	0	10	0
2011-08-12	0	9.7	69	37	53	0	0	24.638	20.5556	2.77778	11.6667	0
2011-08-13	0	9.7	67	32	50	0	0	24.638	19.4444	0	10	0
2011-08-14	0	9.7	59	39	50	0.2	0	24.638	15	3.88889	10	0.508
2011-08-15	0	9.9	64	34	50	0	0	25.146	17.7778	1.11111	10	0
2011-08-16	0	9.9	66	38	52	0	0	25.146	18.8889	3.33333	11.1111	0
2011-08-17	0	9.9	59	44	50	0.2	0	25.146	15	6.66667	10	0.508
2011-08-18	0	10.1	61	44	51	0	0	25.654	16.1111	6.66667	10.5556	0
2011-08-19	0	10.1	50	46	47	0.5	0	25.654	10	7.77778	8.33333	1.27
2011-08-20	0	10.6	56	44	51	0.1	0	26.924	13.3333	6.66667	10.5556	0.254
2011-08-21	0	10.7	56	43	50	0.1	0	27.178	13.3333	6.11111	10	0.254
2011-08-22	0	10.8	61	37	49	0	0	27.432	16.1111	2.77778	9.44444	0
2011-08-23	0	10.8	56	37	47	0.1	0	27.432	13.3333	2.77778	8.33333	0.254
2011-08-24	0	10.9	62	33	47	0	0	27.686	16.6667	0.555556	8.33333	0
2011-08-25	0	10.9	58	40	49	0	0	27.686	14.4444	4.44444	9.44444	0
2011-08-26	0	10.9	61	42	50	0.1	0	27.686	16.1111	5.55556	10	0.254
2011-08-27	0	11	62	40	50	0	0	27.94	16.6667	4.44444	10	0
2011-08-28	0	11	62	30	46	0	0	27.94	16.6667	-1.11111	7.77778	0
2011-08-29	0	11	68	30	47	0	0	27.94	20	-1.11111	8.33333	0
2011-08-30	0	11	67	30	47	0	0	27.94	19.4444	-1.11111	8.33333	0
2011-08-31	0	11	50	42	46	0.1	0	27.94	10	5.55556	7.77778	0.254
2011-09-01	0	11.1	59	38	48	0	0	28.194	15	3.33333	8.88889	0
2011-09-02	0	11.1	56	31	44	0	0	28.194	13.3333	-0.555556	6.66667	0
2011-09-03	0	11.1	59	40	47	0	0	28.194	15	4.44444	8.33333	0
2011-09-04	0	11.1	50	35	44	0.1	0	28.194	10	1.66667	6.66667	0.254
2011-09-05	0	11.2	58	38	49	0	0	28.448	14.4444	3.33333	9.44444	0
2011-09-06	0	11.2	56	39	48	0.2	0	28.448	13.3333	3.88889	8.88889	0.508
2011-09-07	0	11.4	62	36	46	0	0	28.956	16.6667	2.22222	7.77778	0
2011-09-08	0	11.4	61	29	44	0	0	28.956	16.1111	-1.66667	6.66667	0
2011-09-09	0	11.4	56	29	43	0	0	28.956	13.3333	-1.66667	6.11111	0
2011-09-10	0	11.4	59	30	44	0	0	28.956	15	-1.11111	6.66667	0
2011-09-11	0	11.4	63	26	42	0	0	28.956	17.2222	-3.33333	5.55556	0
2011-09-12	0	11.4	66	37	49	0	0	28.956	18.8889	2.77778	9.44444	0
2011-09-13	0	11.4	67	34	51	0	0	28.956	19.4444	1.11111	10.5556	0
2011-09-14	0	11.4	54	42	47	0	0	28.956	12.2222	5.55556	8.33333	0
2011-09-15	0	11.4	55	36	45	0.1	0	28.956	12.7778	2.22222	7.22222	0.254
2011-09-16	0	11.5	57	29	40	0	0	29.21	13.8889	-1.66667	4.44444	0
2011-09-17	0	11.5	51	29	40	0.1	0	29.21	10.5556	-1.66667	4.44444	0.254
2011-09-18	0	11.6	56	29	41	0	0	29.464	13.3333	-1.66667	5	0
2011-09-19	0	11.6	56	36	47	0	0	29.464	13.3333	2.22222	8.33333	0
2011-09-20	0	11.6	51	40	44	0.4	0	29.464	10.5556	4.44444	6.66667	1.016
2011-09-21	0	12	53	31	42	0	0	30.48	11.6667	-0.555556	5.55556	0
2011-09-22	0	12	55	29	42	0.1	0	30.48	12.7778	-1.66667	5.55556	0.254
2011-09-23	0	12.1	51	28	38	0	0	30.734	10.5556	-2.22222	3.33333	0
2011-09-24	0	12.1	51	28	38	0	0	30.734	10.5556	-2.22222	3.33333	0
2011-09-25	0	12.1	52	21	34	0	0	30.734	11.1111	-6.11111	1.11111	0
2011-09-26	0	12.1	52	20	33	0	0	30.734	11.1111	-6.66667	0.555556	0
2011-09-27	0	12.1	45	20	33	0	0	30.734	7.22222	-6.66667	0.555556	0
2011-09-28	0	12.1	49	29	37	0	0	30.734	9.44444	-1.66667	2.77778	0
2011-09-29	0	12.1	48	24	35	0	0	30.734	8.88889	-4.44444	1.66667	0
2011-09-30	0	12.1	46	22	34	0	0	30.734	7.77778	-5.55556	1.11111	0
2011-10-01	0	0	50	28	38	0	0	0	10	-2.22222	3.33333	0
2011-10-02	0	0	49	27	36	0	0	0	9.44444	-2.77778	2.22222	0
2011-10-03	0	0	50	28	38	0	0	0	10	-2.22222	3.33333	0
2011-10-04	0	0	46	28	35	0	0	0	7.77778	-2.22222	1.66667	0
2011-10-05	0	0	50	19	33	0.1	0	0	10	-7.22222	0.555556	0.254
2011-10-06	0	0.1	45	29	36	0	0	0.254	7.22222	-1.66667	2.22222	0
2011-10-07	0	0.1	45	31	37	0	0	0.254	7.22222	-0.555556	2.77778	0
2011-10-08	0	0.1	49	26	35	0	0	0.254	9.44444	-3.33333	1.66667	0
2011-10-09	0	0.1	47	22	33	0	0	0.254	8.33333	-5.55556	0.555556	0
2011-10-10	0	0.1	41	20	28	0	0	0.254	5	-6.66667	-2.22222	0
2011-10-11	0	0.1	38	12	25	0	0	0.254	3.33333	-11.1111	-3.88889	0
2011-10-12	0	0.1	38	17	28	0	0	0.254	3.33333	-8.33333	-2.22222	0
2011-10-13	0	0.1	39	19	30	0	0	0.254	3.88889	-7.22222	-1.11111	0
2011-10-14	0	0.1	36	27	31	0	0	0.254	2.22222	-2.77778	-0.555556	0
2011-10-15	0	0.1	42	26	33	0	0	0.254	5.55556	-3.33333	0.555556	0
2011-10-16	0	0.1	44	26	33	0	0	0.254	6.66667	-3.33333	0.555556	0
2011-10-17	0	0.1	42	18	29	0	0	0.254	5.55556	-7.77778	-1.66667	0
2011-10-18	0	0.1	35	27	31	0.2	0	0.254	1.66667	-2.77778	-0.555556	0.508
2011-10-19	0.2	0.3	36	20	27	0	0.508	0.762	2.22222	-6.66667	-2.77778	0
2011-10-20	0.2	0.3	34	6	19	0	0.508	0.762	1.11111	-14.4444	-7.22222	0
2011-10-21	0.2	0.3	35	4	17	0	0.508	0.762	1.66667	-15.5556	-8.33333	0
2011-10-22	0.2	0.3	36	13	25	0	0.508	0.762	2.22222	-10.5556	-3.88889	0
2011-10-23	0.2	0.3	32	4	18	0	0.508	0.762	0	-15.5556	-7.77778	0
2011-10-24	0.3	0.3	45	21	32	0	0.762	0.762	7.22222	-6.11111	0	0
2011-10-25	0.4	0.3	45	28	38	0.2	1.016	0.762	7.22222	-2.22222	3.33333	0.508
2011-10-26	0.4	0.5	34	22	29	0	1.016	1.27	1.11111	-5.55556	-1.66667	0
2011-10-27	0.4	0.5	36	28	31	0	1.016	1.27	2.22222	-2.22222	-0.555556	0
2011-10-28	0.4	0.5	30	17	27	0	1.016	1.27	-1.11111	-8.33333	-2.77778	0
2011-10-29	0.4	0.5	26	10	18	0	1.016	1.27	-3.33333	-12.2222	-7.77778	0
2011-10-30	0.3	0.5	28	4	15	0	0.762	1.27	-2.22222	-15.5556	-9.44444	0
2011-10-31	0.3	0.5	28	14	22	0.2	0.762	1.27	-2.22222	-10	-5.55556	0.508
2011-11-01	0.6	0.7	31	23	27	0.1	1.524	1.778	-0.555556	-5	-2.77778	0.254
2011-11-02	0.6	0.8	26	4	21	0	1.524	2.032	-3.33333	-15.5556	-6.11111	0
2011-11-03	0.6	0.8	13	-15	3	0	1.524	2.032	-10.5556	-26.1111	-16.1111	0
2011-11-04	0.6	0.8	30	7	17	0	1.524	2.032	-1.11111	-13.8889	-8.33333	0
2011-11-05	0.6	0.8	27	3	18	0	1.524	2.032	-2.77778	-16.1111	-7.77778	0
2011-11-06	0.6	0.8	37	18	26	0.1	1.524	2.032	2.77778	-7.77778	-3.33333	0.254
2011-11-07	0.7	0.9	39	19	30	0	1.778	2.286	3.88889	-7.22222	-1.11111	0
2011-11-08	0.7	0.9	20	1	16	0	1.778	2.286	-6.66667	-17.2222	-8.88889	0
2011-11-09	0.7	0.9	20	-1	12	0	1.778	2.286	-6.66667	-18.3333	-11.1111	0
2011-11-10	0.7	0.9	25	10	17	0.2	1.778	2.286	-3.88889	-12.2222	-8.33333	0.508
2011-11-11	0.8	1.1	17	4	12	0	2.032	2.794	-8.33333	-15.5556	-11.1111	0
2011-11-12	1	1.1	21	15	19	0.2	2.54	2.794	-6.11111	-9.44444	-7.22222	0.508
2011-11-13	1.1	1.3	23	13	18	0.1	2.794	3.302	-5	-10.5556	-7.77778	0.254
2011-11-14	1.1	1.4	18	4	13	0	2.794	3.556	-7.77778	-15.5556	-10.5556	0
2011-11-15	1.1	1.4	4	-12	-2	0	2.794	3.556	-15.5556	-24.4444	-18.8889	0
2011-11-16	1.1	1.4	4	-3	2	0	2.794	3.556	-15.5556	-19.4444	-16.6667	0
2011-11-17	1.1	1.4	-1	-22	-11	0	2.794	3.556	-18.3333	-30	-23.8889	0
2011-11-18	1.1	1.4	-5	-23	-12	0	2.794	3.556	-20.5556	-30.5556	-24.4444	0
2011-11-19	1.1	1.4	-16	-36	-30	0	2.794	3.556	-26.6667	-37.7778	-34.4444	0
2011-11-20	1.1	1.4	-12	-37	-26	0	2.794	3.556	-24.4444	-38.3333	-32.2222	0
2011-11-21	1.1	1.4	-10	-34	-20	0	2.794	3.556	-23.3333	-36.6667	-28.8889	0
2011-11-22	1.1	1.4	-1	-16	-7	0	2.794	3.556	-18.3333	-26.6667	-21.6667	0
2011-11-23	1.1	1.4	-1	-28	-12	0	2.794	3.556	-18.3333	-33.3333	-24.4444	0
2011-11-24	1.1	1.4	-16	-35	-27	0	2.794	3.556	-26.6667	-37.2222	-32.7778	0
2011-11-25	1.1	1.4	-5	-17	-13	0	2.794	3.556	-20.5556	-27.2222	-25	0
2011-11-26	1.1	1.4	-3	-17	-10	0	2.794	3.556	-19.4444	-27.2222	-23.3333	0
2011-11-27	1.1	1.4	3	-15	-4	0	2.794	3.556	-16.1111	-26.1111	-20	0
2011-11-28	1.1	1.4	4	-4	1	0	2.794	3.556	-15.5556	-20	-17.2222	0
2011-11-29	1.1	1.4	7	-10	-3	0	2.794	3.556	-13.8889	-23.3333	-19.4444	0
2011-11-30	1.1	1.4	34	7	27	0.3	2.794	3.556	1.11111	-13.8889	-2.77778	0.762
2011-12-01	1.4	1.7	33	24	28	0.1	3.556	4.318	0.555556	-4.44444	-2.22222	0.254
2011-12-02	1.5	1.8	34	27	31	0	3.81	4.572	1.11111	-2.77778	-0.555556	0
2011-12-03	1.5	1.8	29	23	27	0	3.81	4.572	-1.66667	-5	-2.77778	0
2011-12-04	1.5	1.8	43	29	36	0.2	3.81	4.572	6.11111	-1.66667	2.22222	0.508
2011-12-05	1.7	2	35	0	23	0	4.318	5.08	1.66667	-17.7778	-5	0
2011-12-06	1.7	2	0	-15	-8	0	4.318	5.08	-17.7778	-26.1111	-22.2222	0
2011-12-07	1.7	2	18	-14	5	0.1	4.318	5.08	-7.77778	-25.5556	-15	0.254
2011-12-08	1.7	2.1	28	18	24	0.3	4.318	5.334	-2.22222	-7.77778	-4.44444	0.762
2011-12-09	2	2.4	26	22	24	0.1	5.08	6.096	-3.33333	-5.55556	-4.44444	0.254
2011-12-10	2.1	2.5	26	1	15	0	5.334	6.35	-3.33333	-17.2222	-9.44444	0
2011-12-11	2.1	2.5	36	7	22	0.1	5.334	6.35	2.22222	-13.8889	-5.55556	0.254
2011-12-12	2.2	2.6	36	27	32	0	5.588	6.604	2.22222	-2.77778	0	0
2011-12-13	2.2	2.6	27	3	10	0	5.588	6.604	-2.77778	-16.1111	-12.2222	0
2011-12-14	2.2	2.6	21	9	14	0	5.588	6.604	-6.11111	-12.7778	-10	0
2011-12-15	2.2	2.6	33	10	20	0	5.588	6.604	0.555556	-12.2222	-6.66667	0
2011-12-16	2.2	2.6	31	17	22	0	5.588	6.604	-0.555556	-8.33333	-5.55556	0
2011-12-17	2.2	2.6	28	10	19	0.1	5.588	6.604	-2.22222	-12.2222	-7.22222	0.254
2011-12-18	2.3	2.7	37	25	33	0	5.842	6.858	2.77778	-3.88889	0.555556	0
2011-12-19	2.3	2.7	38	9	27	0	5.842	6.858	3.33333	-12.7778	-2.77778	0
2011-12-20	2.3	2.7	37	6	22	0	5.842	6.858	2.77778	-14.4444	-5.55556	0
2011-12-21	2.3	2.7	37	8	27	0	5.842	6.858	2.77778	-13.3333	-2.77778	0
2011-12-22	2.3	2.7	20	8	16	0.4	5.842	6.858	-6.66667	-13.3333	-8.88889	1.016
2011-12-23	2.8	3.1	27	6	18	0	7.112	7.874	-2.77778	-14.4444	-7.77778	0
2011-12-24	2.8	3.1	17	3	13	0	7.112	7.874	-8.33333	-16.1111	-10.5556	0
2011-12-25	2.8	3.1	14	-8	4	0	7.112	7.874	-10	-22.2222	-15.5556	0
2011-12-26	2.8	3.1	13	-13	2	0	7.112	7.874	-10.5556	-25	-16.6667	0
2011-12-27	2.8	3.1	7	-6	1	0	7.112	7.874	-13.8889	-21.1111	-17.2222	0
2011-12-28	2.8	3.1	5	-7	0	0	7.112	7.874	-15	-21.6667	-17.7778	0
2011-12-29	2.8	3.1	5	-15	-8	0	7.112	7.874	-15	-26.1111	-22.2222	0
2011-12-30	2.8	3.1	-5	-18	-12	0	7.112	7.874	-20.5556	-27.7778	-24.4444	0
2011-12-31	2.8	3.1	15	-8	1	0	7.112	7.874	-9.44444	-22.2222	-17.2222	0
2012-01-01	2.8	3.1	3	-5	0	0.2	7.112	7.874	-16.1111	-20.5556	-17.7778	0.508
2012-01-02	2.9	3.3	5	-20	-5	0.1	7.366	8.382	-15	-28.8889	-20.5556	0.254
2012-01-03	3	3.4	4	-16	-4	0	7.62	8.636	-15.5556	-26.6667	-20	0
2012-01-04	3	3.4	5	-12	-1	0.2	7.62	8.636	-15	-24.4444	-18.3333	0.508
2012-01-05	3	3.6	24	-15	0	0.1	7.62	9.144	-4.44444	-26.1111	-17.7778	0.254
2012-01-06	3.3	3.7	35	14	27	0	8.382	9.398	1.66667	-10	-2.77778	0
2012-01-07	3.3	3.7	14	2	6	0	8.382	9.398	-10	-16.6667	-14.4444	0
2012-01-08	3.3	3.7	35	4	15	0	8.382	9.398	1.66667	-15.5556	-9.44444	0
2012-01-09	3.3	3.7	10	-20	-1	0	8.382	9.398	-12.2222	-28.8889	-18.3333	0
2012-01-10	3.2	3.7	18	-8	8	0.2	8.128	9.398	-7.77778	-22.2222	-13.3333	0.508
2012-01-11	3.5	3.9	28	13	21	0	8.89	9.906	-2.22222	-10.5556	-6.11111	0
2012-01-12	3.5	3.9	24	10	16	0	8.89	9.906	-4.44444	-12.2222	-8.88889	0
2012-01-13	3.4	3.9	17	1	8	0	8.636	9.906	-8.33333	-17.2222	-13.3333	0
2012-01-14	3.4	3.9	1	-38	-20	0	8.636	9.906	-17.2222	-38.8889	-28.8889	0
2012-01-15	3.4	3.9	-31	-44	-40	0	8.636	9.906	-35	-42.2222	-40	0
2012-01-16	3.4	3.9	-33	-46	-43	0	8.636	9.906	-36.1111	-43.3333	-41.6667	0
2012-01-17	3.4	3.9	-33	-48	-43	0	8.636	9.906	-36.1111	-44.4444	-41.6667	0
2012-01-18	3.4	3.9	-30	-45	-41	0	8.636	9.906	-34.4444	-42.7778	-40.5556	0
2012-01-19	3.4	3.9	-27	-46	-41	0	8.636	9.906	-32.7778	-43.3333	-40.5556	0
2012-01-20	3.4	3.9	-27	-48	-40	0	8.636	9.906	-32.7778	-44.4444	-40	0
2012-01-21	3.4	3.9	-7	-38	-16	0.2	8.636	9.906	-21.6667	-38.8889	-26.6667	0.508
2012-01-22	3.6	4.1	-1	-20	-9	0	9.144	10.414	-18.3333	-28.8889	-22.7778	0
2012-01-23	3.6	4.1	-4	-25	-16	0	9.144	10.414	-20	-31.6667	-26.6667	0
2012-01-24	3.6	4.1	-11	-34	-22	0	9.144	10.414	-23.8889	-36.6667	-30	0
2012-01-25	3.6	4.1	-2	-21	-11	0	9.144	10.414	-18.8889	-29.4444	-23.8889	0
2012-01-26	3.6	4.1	-7	-30	-21	0	9.144	10.414	-21.6667	-34.4444	-29.4444	0
2012-01-27	3.6	4.1	-7	-34	-21	0	9.144	10.414	-21.6667	-36.6667	-29.4444	0
2012-01-28	3.6	4.1	-10	-17	-14	0	9.144	10.414	-23.3333	-27.2222	-25.5556	0
2012-01-29	3.6	4.1	-11	-18	-15	0	9.144	10.414	-23.8889	-27.7778	-26.1111	0
2012-01-30	3.6	4.1	-1	-15	-9	0.1	9.144	10.414	-18.3333	-26.1111	-22.7778	0.254
2012-01-31	3.7	4.2	7	-13	-4	0.1	9.398	10.668	-13.8889	-25	-20	0.254
2012-02-01	3.8	4.3	32	-10	10	0.1	9.652	10.922	0	-23.3333	-12.2222	0.254
2012-02-02	4	4.4	35	26	31	0.1	10.16	11.176	1.66667	-3.33333	-0.555556	0.254
2012-02-03	4.1	4.5	34	20	30	0.3	10.414	11.43	1.11111	-6.66667	-1.11111	0.762
2012-02-04	4.5	4.8	28	-7	13	0	11.43	12.192	-2.22222	-21.6667	-10.5556	0
2012-02-05	4.5	4.8	15	-10	3	0	11.43	12.192	-9.44444	-23.3333	-16.1111	0
2012-02-06	4.5	4.8	24	2	12	0	11.43	12.192	-4.44444	-16.6667	-11.1111	0
2012-02-07	4.5	4.8	20	-1	11	0	11.43	12.192	-6.66667	-18.3333	-11.6667	0
2012-02-08	4.5	4.8	27	10	16	0	11.43	12.192	-2.77778	-12.2222	-8.88889	0
2012-02-09	4.5	4.8	30	8	18	0	11.43	12.192	-1.11111	-13.3333	-7.77778	0
2012-02-10	4.6	4.8	40	13	25	0	11.684	12.192	4.44444	-10.5556	-3.88889	0
2012-02-11	4.6	4.8	36	20	28	0	11.684	12.192	2.22222	-6.66667	-2.22222	0
2012-02-12	4.6	4.8	40	20	31	0	11.684	12.192	4.44444	-6.66667	-0.555556	0
2012-02-13	4.6	4.8	44	24	34	0	11.684	12.192	6.66667	-4.44444	1.11111	0
2012-02-14	4.6	4.8	40	15	31	0	11.684	12.192	4.44444	-9.44444	-0.555556	0
2012-02-15	4.6	4.8	31	16	23	0	11.684	12.192	-0.555556	-8.88889	-5	0
2012-02-16	4.6	4.8	35	13	22	0	11.684	12.192	1.66667	-10.5556	-5.55556	0
2012-02-17	4.6	4.8	36	14	25	0	11.684	12.192	2.22222	-10	-3.88889	0
2012-02-18	4.6	4.8	29	1	13	0	11.684	12.192	-1.66667	-17.2222	-10.5556	0
2012-02-19	4.6	4.8	23	-13	4	0	11.684	12.192	-5	-25	-15.5556	0
2012-02-20	4.6	4.8	34	-8	15	0	11.684	12.192	1.11111	-22.2222	-9.44444	0
2012-02-21	4.6	4.8	26	11	20	0	11.684	12.192	-3.33333	-11.6667	-6.66667	0
2012-02-22	4.6	4.8	28	10	19	0	11.684	12.192	-2.22222	-12.2222	-7.22222	0
2012-02-23	4.6	4.8	28	4	16	0	11.684	12.192	-2.22222	-15.5556	-8.88889	0
2012-02-24	4.6	4.8	23	4	12	0	11.684	12.192	-5	-15.5556	-11.1111	0
2012-02-25	4.6	4.8	19	-1	9	0	11.684	12.192	-7.22222	-18.3333	-12.7778	0
2012-02-26	4.6	4.8	38	9	24	0.1	11.684	12.192	3.33333	-12.7778	-4.44444	0.254
2012-02-27	4.7	4.9	40	22	29	0	11.938	12.446	4.44444	-5.55556	-1.66667	0
2012-02-28	4.7	4.9	31	9	20	0	11.938	12.446	-0.555556	-12.7778	-6.66667	0
2012-02-29	4.7	4.9	27	-4	10	0	11.938	12.446	-2.77778	-20	-12.2222	0
2012-03-01	4.7	4.9	20	-14	5	0	11.938	12.446	-6.66667	-25.5556	-15	0
2012-03-02	4.7	4.9	31	-6	12	0	11.938	12.446	-0.555556	-21.1111	-11.1111	0
2012-03-03	4.7	4.9	31	14	22	0	11.938	12.446	-0.555556	-10	-5.55556	0
2012-03-04	4.7	4.9	25	2	15	0	11.938	12.446	-3.88889	-16.6667	-9.44444	0
2012-03-05	4.7	4.9	25	10	18	0	11.938	12.446	-3.88889	-12.2222	-7.77778	0
2012-03-06	4.7	4.9	32	3	21	0.1	11.938	12.446	0	-16.1111	-6.11111	0.254
2012-03-07	4.7	5	28	-12	6	0	11.938	12.7	-2.22222	-24.4444	-14.4444	0
2012-03-08	4.7	5	13	-4	7	0.2	11.938	12.7	-10.5556	-20	-13.8889	0.508
2012-03-09	4.9	5.2	23	4	13	0	12.446	13.208	-5	-15.5556	-10.5556	0
2012-03-10	4.9	5.2	25	-4	14	0	12.446	13.208	-3.88889	-20	-10	0
2012-03-11	4.9	5.2	20	-12	3	0	12.446	13.208	-6.66667	-24.4444	-16.1111	0
2012-03-12	4.9	5.2	22	-22	-3	0	12.446	13.208	-5.55556	-30	-19.4444	0
2012-03-13	4.9	5.2	25	-25	-1	0	12.446	13.208	-3.88889	-31.6667	-18.3333	0
2012-03-14	4.9	5.2	37	-10	12	0	12.446	13.208	2.77778	-23.3333	-11.1111	0
2012-03-15	4.9	5.2	31	-14	9	0	12.446	13.208	-0.555556	-25.5556	-12.7778	0
2012-03-16	4.9	5.2	30	2	17	0	12.446	13.208	-1.11111	-16.6667	-8.33333	0
2012-03-17	4.9	5.2	35	6	20	0	12.446	13.208	1.66667	-14.4444	-6.66667	0
2012-03-18	4.9	5.2	35	-5	15	0	12.446	13.208	1.66667	-20.5556	-9.44444	0
2012-03-19	4.9	5.2	36	-4	15	0	12.446	13.208	2.22222	-20	-9.44444	0
2012-03-20	4.9	5.2	31	-13	9	0	12.446	13.208	-0.555556	-25	-12.7778	0
2012-03-21	4.9	5.2	29	-13	8	0	12.446	13.208	-1.66667	-25	-13.3333	0
2012-03-22	4.9	5.2	29	-15	7	0	12.446	13.208	-1.66667	-26.1111	-13.8889	0
2012-03-23	4.9	5.2	36	-16	13	0	12.446	13.208	2.22222	-26.6667	-10.5556	0
2012-03-24	5	5.2	36	21	29	0	12.7	13.208	2.22222	-6.11111	-1.66667	0
2012-03-25	5.1	5.2	36	16	28	0	12.954	13.208	2.22222	-8.88889	-2.22222	0
2012-03-26	5.1	5.2	40	19	29	0	12.954	13.208	4.44444	-7.22222	-1.66667	0
2012-03-27	5.1	5.2	41	8	27	0	12.954	13.208	5	-13.3333	-2.77778	0
2012-03-28	5.1	5.2	50	14	31	0	12.954	13.208	10	-10	-0.555556	0
2012-03-29	5.1	5.2	47	16	31	0	12.954	13.208	8.33333	-8.88889	-0.555556	0
2012-03-30	5.1	5.2	44	15	29	0	12.954	13.208	6.66667	-9.44444	-1.66667	0
2012-03-31	5.1	5.2	43	23	32	0	12.954	13.208	6.11111	-5	0	0
2012-04-01	5.1	5.2	42	18	29	0	12.954	13.208	5.55556	-7.77778	-1.66667	0
2012-04-02	5.1	5.2	43	6	26	0	12.954	13.208	6.11111	-14.4444	-3.33333	0
2012-04-03	5.1	5.2	42	17	29	0	12.954	13.208	5.55556	-8.33333	-1.66667	0
2012-04-04	5.1	5.2	46	8	28	0	12.954	13.208	7.77778	-13.3333	-2.22222	0
2012-04-05	5.1	5.2	49	27	35	0	12.954	13.208	9.44444	-2.77778	1.66667	0
2012-04-06	5.1	5.2	47	26	36	0	12.954	13.208	8.33333	-3.33333	2.22222	0
2012-04-07	5.1	5.2	40	32	35	0	12.954	13.208	4.44444	0	1.66667	0
2012-04-08	5.1	5.2	48	27	36	0	12.954	13.208	8.88889	-2.77778	2.22222	0
2012-04-09	5.1	5.2	49	19	33	0	12.954	13.208	9.44444	-7.22222	0.555556	0
2012-04-10	5.2	5.2	52	15	33	0	13.208	13.208	11.1111	-9.44444	0.555556	0
2012-04-11	5.2	5.2	54	23	36	0	13.208	13.208	12.2222	-5	2.22222	0
2012-04-12	5.3	5.2	55	26	38	0	13.462	13.208	12.7778	-3.33333	3.33333	0
2012-04-13	5.1	5.2	52	26	38	0	12.954	13.208	11.1111	-3.33333	3.33333	0
2012-04-14	5.1	5.2	55	27	40	0	12.954	13.208	12.7778	-2.77778	4.44444	0
2012-04-15	5.1	5.2	55	29	42	0	12.954	13.208	12.7778	-1.66667	5.55556	0
2012-04-16	4.9	5.2	57	29	42	0	12.446	13.208	13.8889	-1.66667	5.55556	0
2012-04-17	4.5	5.2	53	28	41	0	11.43	13.208	11.6667	-2.22222	5	0
2012-04-18	4.2	5.2	54	31	41	0	10.668	13.208	12.2222	-0.555556	5	0
2012-04-19	3.8	5.2	55	29	41	0	9.652	13.208	12.7778	-1.66667	5	0
2012-04-20	3.5	5.2	54	29	41	0	8.89	13.208	12.2222	-1.66667	5	0
2012-04-21	3.1	5.2	54	29	42	0	7.874	13.208	12.2222	-1.66667	5.55556	0
2012-04-22	2.6	5.2	52	24	39	0	6.604	13.208	11.1111	-4.44444	3.88889	0
2012-04-23	2.3	5.2	51	28	39	0	5.842	13.208	10.5556	-2.22222	3.88889	0
2012-04-24	1.9	5.2	43	27	34	0	4.826	13.208	6.11111	-2.77778	1.11111	0
2012-04-25	2.2	5.2	53	22	40	0	5.588	13.208	11.6667	-5.55556	4.44444	0
2012-04-26	1.7	5.2	56	30	44	0	4.318	13.208	13.3333	-1.11111	6.66667	0
2012-04-27	1	5.2	50	32	40	0	2.54	13.208	10	0	4.44444	0
2012-04-28	0.4	5.2	51	29	40	0	1.016	13.208	10.5556	-1.66667	4.44444	0
2012-04-29	0	5.2	54	29	40	0	0	13.208	12.2222	-1.66667	4.44444	0
2012-04-30	0	5.2	52	29	42	0	0	13.208	11.1111	-1.66667	5.55556	0
2012-05-01	0	5.2	53	29	40	0.3	0	13.208	11.6667	-1.66667	4.44444	0.762
2012-05-02	0	5.5	39	27	32	0.4	0	13.97	3.88889	-2.77778	0	1.016
2012-05-03	0.2	5.9	47	27	36	0	0.508	14.986	8.33333	-2.77778	2.22222	0
2012-05-04	0	5.9	48	29	38	0	0	14.986	8.88889	-1.66667	3.33333	0
2012-05-05	0	5.9	51	24	39	0	0	14.986	10.5556	-4.44444	3.88889	0
2012-05-06	0	5.9	56	29	42	0	0	14.986	13.3333	-1.66667	5.55556	0
2012-05-07	0	5.9	57	26	42	0	0	14.986	13.8889	-3.33333	5.55556	0
2012-05-08	0	5.9	38	33	36	0.5	0	14.986	3.33333	0.555556	2.22222	1.27
2012-05-09	0	6.4	45	28	38	0	0	16.256	7.22222	-2.22222	3.33333	0
2012-05-10	0	6.4	51	26	40	0	0	16.256	10.5556	-3.33333	4.44444	0
2012-05-11	0	6.4	55	29	43	0	0	16.256	12.7778	-1.66667	6.11111	0
2012-05-12	0	6.4	50	31	40	0	0	16.256	10	-0.555556	4.44444	0
2012-05-13	0	6.4	52	29	40	0	0	16.256	11.1111	-1.66667	4.44444	0
2012-05-14	0	6.4	43	31	36	0.1	0	16.256	6.11111	-0.555556	2.22222	0.254
2012-05-15	0	6.5	52	29	40	0.1	0	16.51	11.1111	-1.66667	4.44444	0.254
2012-05-16	0	6.6	57	24	41	0	0	16.764	13.8889	-4.44444	5	0
2012-05-17	0	6.6	60	24	44	0	0	16.764	15.5556	-4.44444	6.66667	0
2012-05-18	0	6.6	57	28	43	0	0	16.764	13.8889	-2.22222	6.11111	0
2012-05-19	0	6.6	52	34	43	0	0	16.764	11.1111	1.11111	6.11111	0
2012-05-20	0	6.6	58	34	47	0	0	16.764	14.4444	1.11111	8.33333	0
2012-05-21	0	6.6	64	29	49	0	0	16.764	17.7778	-1.66667	9.44444	0
2012-05-22	0	6.6	65	32	51	0	0	16.764	18.3333	0	10.5556	0
2012-05-23	0	6.6	68	33	52	0	0	16.764	20	0.555556	11.1111	0
2012-05-24	0	6.6	64	36	53	0	0	16.764	17.7778	2.22222	11.6667	0
2012-05-25	0	6.6	55	42	48	0	0	16.764	12.7778	5.55556	8.88889	0
2012-05-26	0	6.6	52	40	44	0.4	0	16.764	11.1111	4.44444	6.66667	1.016
2012-05-27	0	7	55	38	45	0.1	0	17.78	12.7778	3.33333	7.22222	0.254
2012-05-28	0	7.1	58	36	46	0.1	0	18.034	14.4444	2.22222	7.77778	0.254
2012-05-29	0	7.2	57	30	46	0	0	18.288	13.8889	-1.11111	7.77778	0
2012-05-30	0	7.2	59	35	49	0	0	18.288	15	1.66667	9.44444	0
2012-05-31	0	7.2	56	36	47	0	0	18.288	13.3333	2.22222	8.33333	0
2012-06-01	0	7.2	59	34	48	0	0	18.288	15	1.11111	8.88889	0
2012-06-02	0	7.2	56	34	46	0	0	18.288	13.3333	1.11111	7.77778	0
2012-06-03	0	7.2	56	37	47	0	0	18.288	13.3333	2.77778	8.33333	0
2012-06-04	0	7.2	60	39	50	0	0	18.288	15.5556	3.88889	10	0
2012-06-05	0	7.2	70	35	55	0	0	18.288	21.1111	1.66667	12.7778	0
2012-06-06	0	7.2	63	40	53	0	0	18.288	17.2222	4.44444	11.6667	0
2012-06-07	0	7.2	63	36	52	0	0	18.288	17.2222	2.22222	11.1111	0
2012-06-08	0	7.2	55	42	48	0.3	0	18.288	12.7778	5.55556	8.88889	0.762
2012-06-09	0	7.5	61	40	50	0	0	19.05	16.1111	4.44444	10	0
2012-06-10	0	7.5	58	37	51	0	0	19.05	14.4444	2.77778	10.5556	0
2012-06-11	0	7.5	49	42	45	0.7	0	19.05	9.44444	5.55556	7.22222	1.778
2012-06-12	0	8.2	49	40	45	0.2	0	20.828	9.44444	4.44444	7.22222	0.508
2012-06-13	0	8.4	53	40	46	0.1	0	21.336	11.6667	4.44444	7.77778	0.254
2012-06-14	0	8.5	56	40	48	0	0	21.59	13.3333	4.44444	8.88889	0
2012-06-15	0	8.5	59	41	48	0	0	21.59	15	5	8.88889	0
2012-06-16	0	8.5	56	36	48	0	0	21.59	13.3333	2.22222	8.88889	0
2012-06-17	0	8.5	62	44	52	0	0	21.59	16.6667	6.66667	11.1111	0
2012-06-18	0	8.5	71	44	56	0	0	21.59	21.6667	6.66667	13.3333	0
2012-06-19	0	8.5	70	47	62	0	0	21.59	21.1111	8.33333	16.6667	0
2012-06-20	0	8.5	63	40	53	0	0	21.59	17.2222	4.44444	11.6667	0
2012-06-21	0	8.5	77	38	58	0	0	21.59	25	3.33333	14.4444	0
2012-06-22	0	8.5	80	41	61	0	0	21.59	26.6667	5	16.1111	0
2012-06-23	0	8.5	80	42	63	0	0	21.59	26.6667	5.55556	17.2222	0
2012-06-24	0	8.5	73	39	57	0	0	21.59	22.7778	3.88889	13.8889	0
2012-06-25	0	8.5	68	49	58	0	0	21.59	20	9.44444	14.4444	0
2012-06-26	0	8.5	56	46	51	0.1	0	21.59	13.3333	7.77778	10.5556	0.254
2012-06-27	0	8.6	54	42	48	0.1	0	21.844	12.2222	5.55556	8.88889	0.254
2012-06-28	0	8.7	64	35	51	0	0	22.098	17.7778	1.66667	10.5556	0
2012-06-29	0	8.7	64	44	54	0	0	22.098	17.7778	6.66667	12.2222	0
2012-06-30	0	8.7	53	46	49	0.1	0	22.098	11.6667	7.77778	9.44444	0.254
2012-07-01	0	8.8	50	44	47	0.4	0	22.352	10	6.66667	8.33333	1.016
2012-07-02	0	9.2	58	43	50	0	0	23.368	14.4444	6.11111	10	0
2012-07-03	0	9.2	60	45	51	0.1	0	23.368	15.5556	7.22222	10.5556	0.254
2012-07-04	0	9.3	56	43	51	0	0	23.622	13.3333	6.11111	10.5556	0
2012-07-05	0	9.3	57	43	50	0.1	0	23.622	13.8889	6.11111	10	0.254
2012-07-06	0	9.4	65	40	53	0	0	23.876	18.3333	4.44444	11.6667	0
2012-07-07	0	9.4	53	39	48	0.2	0	23.876	11.6667	3.88889	8.88889	0.508
2012-07-08	0	9.6	57	31	45	0	0	24.384	13.8889	-0.555556	7.22222	0
2012-07-09	0	9.6	60	30	48	0	0	24.384	15.5556	-1.11111	8.88889	0
2012-07-10	0	9.6	49	42	45	0.3	0	24.384	9.44444	5.55556	7.22222	0.762
2012-07-11	0	9.9	63	37	50	0	0	25.146	17.2222	2.77778	10	0
2012-07-12	0	9.9	60	42	50	0	0	25.146	15.5556	5.55556	10	0
2012-07-13	0	9.9	61	45	52	0.1	0	25.146	16.1111	7.22222	11.1111	0.254
2012-07-14	0	10	66	45	56	0	0	25.4	18.8889	7.22222	13.3333	0
2012-07-15	0	10	59	48	53	0	0	25.4	15	8.88889	11.6667	0
2012-07-16	0	10	64	45	53	0	0	25.4	17.7778	7.22222	11.6667	0
2012-07-17	0	10	69	44	55	0	0	25.4	20.5556	6.66667	12.7778	0
2012-07-18	0	10	74	36	56	0	0	25.4	23.3333	2.22222	13.3333	0
2012-07-19	0	10	76	38	58	0	0	25.4	24.4444	3.33333	14.4444	0
2012-07-20	0	10	78	40	59	0	0	25.4	25.5556	4.44444	15	0
2012-07-21	0	10	75	41	59	0	0	25.4	23.8889	5	15	0
2012-07-22	0	10	58	50	54	0.3	0	25.4	14.4444	10	12.2222	0.762
2012-07-23	0	10.3	56	48	52	0.1	0	26.162	13.3333	8.88889	11.1111	0.254
2012-07-24	0	10.4	55	47	51	0.2	0	26.416	12.7778	8.33333	10.5556	0.508
2012-07-25	0	10.6	69	47	56	0	0	26.924	20.5556	8.33333	13.3333	0
2012-07-26	0	10.6	76	38	57	0	0	26.924	24.4444	3.33333	13.8889	0
2012-07-27	0	10.6	77	44	61	0	0	26.924	25	6.66667	16.1111	0
2012-07-28	0	10.6	63	52	56	0	0	26.924	17.2222	11.1111	13.3333	0
2012-07-29	0	10.6	63	50	56	0	0	26.924	17.2222	10	13.3333	0
2012-07-30	0	10.6	61	47	53	0	0	26.924	16.1111	8.33333	11.6667	0
2012-07-31	0	10.6	67	41	53	0.1	0	26.924	19.4444	5	11.6667	0.254
2012-08-01	0	10.7	61	34	49	0	0	27.178	16.1111	1.11111	9.44444	0
2012-08-02	0	10.7	58	44	51	0.1	0	27.178	14.4444	6.66667	10.5556	0.254
2012-08-03	0	10.8	60	41	50	0	0	27.432	15.5556	5	10	0
2012-08-04	0	10.8	61	33	48	0	0	27.432	16.1111	0.555556	8.88889	0
2012-08-05	0	10.8	58	44	50	0	0	27.432	14.4444	6.66667	10	0
2012-08-06	0	10.8	61	43	51	0.1	0	27.432	16.1111	6.11111	10.5556	0.254
2012-08-07	0	10.9	63	43	54		0	27.686	17.2222	6.11111	12.2222	0
2012-08-08	0	10.8	56	45	52	0.2	0	27.432	13.3333	7.22222	11.1111	0.508
2012-08-09	0	11	54	42	51	0.1	0	27.94	12.2222	5.55556	10.5556	0.254
2012-08-10	0	11.1	66	42	52	0	0	28.194	18.8889	5.55556	11.1111	0
2012-08-11	0	11.1	70	36	53	0	0	28.194	21.1111	2.22222	11.6667	0
2012-08-12	0	11.1	70	37	53	0	0	28.194	21.1111	2.77778	11.6667	0
2012-08-13	0	11.1	71	45	56	0	0	28.194	21.6667	7.22222	13.3333	0
2012-08-14	0	11.1	75	37	55	0	0	28.194	23.8889	2.77778	12.7778	0
2012-08-15	0	11.1	72	36	54	0	0	28.194	22.2222	2.22222	12.2222	0
2012-08-16	0	11.1	69	48	56	0	0	28.194	20.5556	8.88889	13.3333	0
2012-08-17	0	11.1	68	42	54	0	0	28.194	20	5.55556	12.2222	0
2012-08-18	0	11.1	68	35	51	0	0	28.194	20	1.66667	10.5556	0
2012-08-19	0	11.1	63	41	53	0	0	28.194	17.2222	5	11.6667	0
2012-08-20	0	11.1	60	37	49	0	0	28.194	15.5556	2.77778	9.44444	0
2012-08-21	0	11.1	65	41	51	0	0	28.194	18.3333	5	10.5556	0
2012-08-22	0	11.1	70	33	50	0	0	28.194	21.1111	0.555556	10	0
2012-08-23	0	11.1	58	31	46	0.2	0	28.194	14.4444	-0.555556	7.77778	0.508
2012-08-24	0	11.3	58	47	51	0	0	28.702	14.4444	8.33333	10.5556	0
2012-08-25	0	11.3	64	39	50	0.1	0	28.702	17.7778	3.88889	10	0.254
2012-08-26	0	11.4	57	31	45	0.1	0	28.956	13.8889	-0.555556	7.22222	0.254
2012-08-27	0	11.5	50	45	48	0.8	0	29.21	10	7.22222	8.88889	2.032
2012-08-28	0	12.3	57	38	48	0	0	31.242	13.8889	3.33333	8.88889	0
2012-08-29	0	12.3	63	29	44	0	0	31.242	17.2222	-1.66667	6.66667	0
2012-08-30	0	12.3	67	29	47	0	0	31.242	19.4444	-1.66667	8.33333	0
2012-08-31	0	12.3	62	46	52	0	0	31.242	16.6667	7.77778	11.1111	0
2012-09-01	0	12.3	51	43	47	0.6	0	31.242	10.5556	6.11111	8.33333	1.524
2012-09-02	0	12.9	58	42	49	0	0	32.766	14.4444	5.55556	9.44444	0
2012-09-03	0	12.9	58	43	48	0.1	0	32.766	14.4444	6.11111	8.88889	0.254
2012-09-04	0	13	56	35	47	0	0	33.02	13.3333	1.66667	8.33333	0
2012-09-05	0	13	61	45	53	0	0	33.02	16.1111	7.22222	11.6667	0
2012-09-06	0	13	53	44	49	0	0	33.02	11.6667	6.66667	9.44444	0
2012-09-07	0	13	49	38	43	0.1	0	33.02	9.44444	3.33333	6.11111	0.254
2012-09-08	0	13.1	46	38	41	0.1	0	33.274	7.77778	3.33333	5	0.254
2012-09-09	0	13.2	51	34	42	0	0	33.528	10.5556	1.11111	5.55556	0
2012-09-10	0	13.2	54	27	39	0	0	33.528	12.2222	-2.77778	3.88889	0
2012-09-11	0	13.2	56	25	38	0	0	33.528	13.3333	-3.88889	3.33333	0
2012-09-12	0	13.2	46	34	41	0	0	33.528	7.77778	1.11111	5	0
2012-09-13	0	13.2	59	31	43	0	0	33.528	15	-0.555556	6.11111	0
2012-09-14	0	13.2	49	29	41	0	0	33.528	9.44444	-1.66667	5	0
2012-09-15	0	13.2	50	39	45	0	0	33.528	10	3.88889	7.22222	0
2012-09-16	0	13.2	60	38	48	0.3	0	33.528	15.5556	3.33333	8.88889	0.762
2012-09-17	0	13.5	56	32	45	0	0	34.29	13.3333	0	7.22222	0
2012-09-18	0	13.5	49	31	43	0	0	34.29	9.44444	-0.555556	6.11111	0
2012-09-19	0	13.5	64	39	50	0	0	34.29	17.7778	3.88889	10	0
2012-09-20	0	13.5	72	53	59	0.2	0	34.29	22.2222	11.6667	15	0.508
2012-09-21	0	13.7	59	43	52	0.2	0	34.798	15	6.11111	11.1111	0.508
2012-09-22	0	13.9	61	37	49	0	0	35.306	16.1111	2.77778	9.44444	0
2012-09-23	0	13.9	60	40	49	0	0	35.306	15.5556	4.44444	9.44444	0
2012-09-24	0	13.9	54	34	44	0	0	35.306	12.2222	1.11111	6.66667	0
2012-09-25	0	13.9	52	31	41	0	0	35.306	11.1111	-0.555556	5	0
2012-09-26	0	13.9	52	32	42	0	0	35.306	11.1111	0	5.55556	0
2012-09-27	0	13.9	52	31	42	0	0	35.306	11.1111	-0.555556	5.55556	0
2012-09-28	0	13.9	56	33	44	0	0	35.306	13.3333	0.555556	6.66667	0
2012-09-29	0	13.9	51	30	38	0.1	0	35.306	10.5556	-1.11111	3.33333	0.254
2012-09-30	0	14	42	24	33	0	0	35.56	5.55556	-4.44444	0.555556	0
2012-10-01	0	0	44	23	34	0.1	0	0	6.66667	-5	1.11111	0.254
2012-10-02	0	0.1	38	18	29	0	0	0.254	3.33333	-7.77778	-1.66667	0
2012-10-03	0	0.1	47	32	38	0	0	0.254	8.33333	0	3.33333	0
2012-10-04	0	0.1	49	36	43	0	0	0.254	9.44444	2.22222	6.11111	0
2012-10-05	0	0.1	61	47	52	0	0	0.254	16.1111	8.33333	11.1111	0
2012-10-06	0	0.1	57	40	50	0.1	0	0.254	13.8889	4.44444	10	0.254
2012-10-07	0	0.2	45	38	42	0.3	0	0.508	7.22222	3.33333	5.55556	0.762
2012-10-08	0	0.5	55	31	41	0.1	0	1.27	12.7778	-0.555556	5	0.254
2012-10-09	0	0.6	47	31	41	0	0	1.524	8.33333	-0.555556	5	0
2012-10-10	0	0.6	41	29	36	0	0	1.524	5	-1.66667	2.22222	0
2012-10-11	0	0.6	38	18	27	0.1	0	1.524	3.33333	-7.77778	-2.77778	0.254
2012-10-12	0	0.7	33	18	25	0	0	1.778	0.555556	-7.77778	-3.88889	0
2012-10-13	0	0.7	38	22	28	0	0	1.778	3.33333	-5.55556	-2.22222	0
2012-10-14	0	0.7	32	17	25	0	0	1.778	0	-8.33333	-3.88889	0
2012-10-15	0	0.7	43	22	31	0.1	0	1.778	6.11111	-5.55556	-0.555556	0.254
2012-10-16	0	0.8	38	26	32	0.1	0	2.032	3.33333	-3.33333	0	0.254
2012-10-17	0.2	0.9	30	9	21	0	0.508	2.286	-1.11111	-12.7778	-6.11111	0
2012-10-18	0.1	0.9	33	5	21	0	0.254	2.286	0.555556	-15	-6.11111	0
2012-10-19	0.1	0.9	30	-1	12	0	0.254	2.286	-1.11111	-18.3333	-11.1111	0
2012-10-20	0.1	0.9	31	-3	15	0.1	0.254	2.286	-0.555556	-19.4444	-9.44444	0.254
2012-10-21	0.2	1	26	-6	11	0	0.508	2.54	-3.33333	-21.1111	-11.6667	0
2012-10-22	0.2	1	21	-13	0	0	0.508	2.54	-6.11111	-25	-17.7778	0
2012-10-23	0.2	1	22	-14	-1	0	0.508	2.54	-5.55556	-25.5556	-18.3333	0
2012-10-24	0.2	1	21	-14	-1	0	0.508	2.54	-6.11111	-25.5556	-18.3333	0
2012-10-25	0.2	1	21	-14	-1	0	0.508	2.54	-6.11111	-25.5556	-18.3333	0
2012-10-26	0.2	1	19	-14	-1	0	0.508	2.54	-7.22222	-25.5556	-18.3333	0
2012-10-27	0.2	1	17	-16	-4	0	0.508	2.54	-8.33333	-26.6667	-20	0
2012-10-28	0.2	1	19	-14	-2	0	0.508	2.54	-7.22222	-25.5556	-18.8889	0
2012-10-29	0.2	1	22	-10	7	0	0.508	2.54	-5.55556	-23.3333	-13.8889	0
2012-10-30	0.2	1	24	16	19	0	0.508	2.54	-4.44444	-8.88889	-7.22222	0
2012-10-31	0.2	1	19	1	12	0	0.508	2.54	-7.22222	-17.2222	-11.1111	0
2012-11-01	0.2	1	15	-10	1	0	0.508	2.54	-9.44444	-23.3333	-17.2222	0
2012-11-02	0.2	1	16	-1	7	0	0.508	2.54	-8.88889	-18.3333	-13.8889	0
2012-11-03	0.2	1	11	-10	1	0	0.508	2.54	-11.6667	-23.3333	-17.2222	0
2012-11-04	0.2	1	19	-8	4	0	0.508	2.54	-7.22222	-22.2222	-15.5556	0
2012-11-05	0.2	1	15	-8	7	0.4	0.508	2.54	-9.44444	-22.2222	-13.8889	1.016
2012-11-06	0.6	1.4	17	5	11	0	1.524	3.556	-8.33333	-15	-11.6667	0
2012-11-07	0.6	1.4	7	-21	-4	0	1.524	3.556	-13.8889	-29.4444	-20	0
2012-11-08	0.6	1.4	-1	-26	-18	0	1.524	3.556	-18.3333	-32.2222	-27.7778	0
2012-11-09	0.6	1.4	19	-15	8	0	1.524	3.556	-7.22222	-26.1111	-13.3333	0
2012-11-10	0.6	1.4	26	19	22	0	1.524	3.556	-3.33333	-7.22222	-5.55556	0
2012-11-11	0.6	1.4	25	18	22	0	1.524	3.556	-3.88889	-7.77778	-5.55556	0
2012-11-12	0.6	1.4	27	23	25	0.1	1.524	3.556	-2.77778	-5	-3.88889	0.254
2012-11-13	0.6	1.5	24	18	21	0	1.524	3.81	-4.44444	-7.77778	-6.11111	0
2012-11-14	0.6	1.5	28	19	22	0.3	1.524	3.81	-2.22222	-7.22222	-5.55556	0.762
2012-11-15	0.9	1.8	20	9	15	0	2.286	4.572	-6.66667	-12.7778	-9.44444	0
2012-11-16	0.9	1.8	13	0	7	0	2.286	4.572	-10.5556	-17.7778	-13.8889	0
2012-11-17	0.9	1.8	7	-15	2	0	2.286	4.572	-13.8889	-26.1111	-16.6667	0
2012-11-18	0.9	1.8	-9	-24	-18	0	2.286	4.572	-22.7778	-31.1111	-27.7778	0
2012-11-19	0.9	1.8	-15	-30	-23	0	2.286	4.572	-26.1111	-34.4444	-30.5556	0
2012-11-20	0.9	1.8	-19	-32	-28	0	2.286	4.572	-28.3333	-35.5556	-33.3333	0
2012-11-21	0.9	1.8	-21	-35	-30	0	2.286	4.572	-29.4444	-37.2222	-34.4444	0
2012-11-22	0.9	1.8	-13	-34	-26	0	2.286	4.572	-25	-36.6667	-32.2222	0
2012-11-23	0.9	1.8	-13	-26	-20	0	2.286	4.572	-25	-32.2222	-28.8889	0
2012-11-24	0.9	1.8	-6	-26	-19	0	2.286	4.572	-21.1111	-32.2222	-28.3333	0
2012-11-25	0.9	1.8	3	-24	-7	0	2.286	4.572	-16.1111	-31.1111	-21.6667	0
2012-11-26	0.9	1.8	-20	-31	-27	0	2.286	4.572	-28.8889	-35	-32.7778	0
2012-11-27	0.9	1.8	-23	-33	-30	0	2.286	4.572	-30.5556	-36.1111	-34.4444	0
2012-11-28	0.9	1.8	-21	-37	-32	0	2.286	4.572	-29.4444	-38.3333	-35.5556	0
2012-11-29	0.9	1.8	-24	-39	-32	0	2.286	4.572	-31.1111	-39.4444	-35.5556	0
2012-11-30	0.9	1.8	-24	-36	-30	0	2.286	4.572	-31.1111	-37.7778	-34.4444	0
2012-12-01	0.9	1.8	-31	-39	-36	0	2.286	4.572	-35	-39.4444	-37.7778	0
2012-12-02	0.9	1.8	-32	-41	-38	0	2.286	4.572	-35.5556	-40.5556	-38.8889	0
2012-12-03	0.9	1.8	-34	-43	-40	0	2.286	4.572	-36.6667	-41.6667	-40	0
2012-12-04	0.9	1.8	-30	-44	-39	0	2.286	4.572	-34.4444	-42.2222	-39.4444	0
2012-12-05	0.9	1.8	-23	-33	-30	0	2.286	4.572	-30.5556	-36.1111	-34.4444	0
2012-12-06	0.9	1.8	-19	-34	-28	0	2.286	4.572	-28.3333	-36.6667	-33.3333	0
2012-12-07	0.9	1.8	-32	-40	-37	0	2.286	4.572	-35.5556	-40	-38.3333	0
2012-12-08	0.9	1.8	0	-41	-23	0.1	2.286	4.572	-17.7778	-40.5556	-30.5556	0.254
2012-12-09	1	1.9	18	-3	6	0.1	2.54	4.826	-7.77778	-19.4444	-14.4444	0.254
2012-12-10	1.1	2	25	16	21	0	2.794	5.08	-3.88889	-8.88889	-6.11111	0
2012-12-11	1.1	2	21	4	15	0	2.794	5.08	-6.11111	-15.5556	-9.44444	0
2012-12-12	1.1	2	26	8	18	0.9	2.794	5.08	-3.33333	-13.3333	-7.77778	2.286
2012-12-13	2	2.9	28	11	23	0	5.08	7.366	-2.22222	-11.6667	-5	0
2012-12-14	2	2.9	19	11	14	0	5.08	7.366	-7.22222	-11.6667	-10	0
2012-12-15	2	2.9	12	-5	8	0	5.08	7.366	-11.1111	-20.5556	-13.3333	0
2012-12-16	2	2.9	-1	-24	-9	0	5.08	7.366	-18.3333	-31.1111	-22.7778	0
2012-12-17	2	2.9	-22	-35	-30	0	5.08	7.366	-30	-37.2222	-34.4444	0
2012-12-18	2	2.9	-21	-36	-29	0	5.08	7.366	-29.4444	-37.7778	-33.8889	0
2012-12-19	2	2.9	-28	-43	-37	0	5.08	7.366	-33.3333	-41.6667	-38.3333	0
2012-12-20	2	2.9	-37	-43	-41	0	5.08	7.366	-38.3333	-41.6667	-40.5556	0
2012-12-21	2	2.9	-39	-45	-43	0	5.08	7.366	-39.4444	-42.7778	-41.6667	0
2012-12-22	2	2.9	-19	-46	-30	0	5.08	7.366	-28.3333	-43.3333	-34.4444	0
2012-12-23	2	2.9	-34	-41	-39	0	5.08	7.366	-36.6667	-40.5556	-39.4444	0
2012-12-24	2	2.9	-15	-39	-25	0	5.08	7.366	-26.1111	-39.4444	-31.6667	0
2012-12-25	2	2.9	-5	-16	-11	0	5.08	7.366	-20.5556	-26.6667	-23.8889	0
2012-12-26	2	2.9	6	-16	-6	0	5.08	7.366	-14.4444	-26.6667	-21.1111	0
2012-12-27	2	2.9	6	-4	3	0	5.08	7.366	-14.4444	-20	-16.1111	0
2012-12-28	2	2.9	11	-2	4	0	5.08	7.366	-11.6667	-18.8889	-15.5556	0
2012-12-29	2	2.9	37	5	24	0	5.08	7.366	2.77778	-15	-4.44444	0
2012-12-30	2	2.9	30	20	25	0	5.08	7.366	-1.11111	-6.66667	-3.88889	0
2012-12-31	2	2.9	29	16	21	0	5.08	7.366	-1.66667	-8.88889	-6.11111	0
2013-01-01	2	2.9	33	19	25	0.1	5.08	7.366	0.555556	-7.22222	-3.88889	0.254
2013-01-02	2.1	3	30	13	22	0	5.334	7.62	-1.11111	-10.5556	-5.55556	0
2013-01-03	2.1	3	15	7	12	0	5.334	7.62	-9.44444	-13.8889	-11.1111	0
2013-01-04	2.1	3	22	9	15	0	5.334	7.62	-5.55556	-12.7778	-9.44444	0
[truncated: 1,081 more rows]

## Sheet: Sheet2
Date	Snow Water Equivalent (cm)	Precipitation Accumulation (cm)	Air Temperature Average (°C)
2011-10-01	0	0	3.33333
2011-10-02	0	0	2.22222
2011-10-03	0	0	3.33333
2011-10-04	0	0	1.66667
2011-10-05	0	0	0.555556
2011-10-06	0	0.254	2.22222
2011-10-07	0	0.254	2.77778
2011-10-08	0	0.254	1.66667
2011-10-09	0	0.254	0.555556
2011-10-10	0	0.254	-2.22222
2011-10-11	0	0.254	-3.88889
2011-10-12	0	0.254	-2.22222
2011-10-13	0	0.254	-1.11111
2011-10-14	0	0.254	-0.555556
2011-10-15	0	0.254	0.555556
2011-10-16	0	0.254	0.555556
2011-10-17	0	0.254	-1.66667
2011-10-18	0	0.254	-0.555556
2011-10-19	0.508	0.762	-2.77778
2011-10-20	0.508	0.762	-7.22222
2011-10-21	0.508	0.762	-8.33333
2011-10-22	0.508	0.762	-3.88889
2011-10-23	0.508	0.762	-7.77778
2011-10-24	0.762	0.762	0
2011-10-25	1.016	0.762	3.33333
2011-10-26	1.016	1.27	-1.66667
2011-10-27	1.016	1.27	-0.555556
2011-10-28	1.016	1.27	-2.77778
2011-10-29	1.016	1.27	-7.77778
2011-10-30	0.762	1.27	-9.44444
2011-10-31	0.762	1.27	-5.55556
2011-11-01	1.524	1.778	-2.77778
2011-11-02	1.524	2.032	-6.11111
2011-11-03	1.524	2.032	-16.1111
2011-11-04	1.524	2.032	-8.33333
2011-11-05	1.524	2.032	-7.77778
2011-11-06	1.524	2.032	-3.33333
2011-11-07	1.778	2.286	-1.11111
2011-11-08	1.778	2.286	-8.88889
2011-11-09	1.778	2.286	-11.1111
2011-11-10	1.778	2.286	-8.33333
2011-11-11	2.032	2.794	-11.1111
2011-11-12	2.54	2.794	-7.22222
2011-11-13	2.794	3.302	-7.77778
2011-11-14	2.794	3.556	-10.5556
2011-11-15	2.794	3.556	-18.8889
2011-11-16	2.794	3.556	-16.6667
2011-11-17	2.794	3.556	-23.8889
2011-11-18	2.794	3.556	-24.4444
2011-11-19	2.794	3.556	-34.4444
2011-11-20	2.794	3.556	-32.2222
2011-11-21	2.794	3.556	-28.8889
2011-11-22	2.794	3.556	-21.6667
2011-11-23	2.794	3.556	-24.4444
2011-11-24	2.794	3.556	-32.7778
2011-11-25	2.794	3.556	-25
2011-11-26	2.794	3.556	-23.3333
2011-11-27	2.794	3.556	-20
2011-11-28	2.794	3.556	-17.2222
2011-11-29	2.794	3.556	-19.4444
2011-11-30	2.794	3.556	-2.77778
2011-12-01	3.556	4.318	-2.22222
2011-12-02	3.81	4.572	-0.555556
2011-12-03	3.81	4.572	-2.77778
2011-12-04	3.81	4.572	2.22222
2011-12-05	4.318	5.08	-5
2011-12-06	4.318	5.08	-22.2222
2011-12-07	4.318	5.08	-15
2011-12-08	4.318	5.334	-4.44444
2011-12-09	5.08	6.096	-4.44444
2011-12-10	5.334	6.35	-9.44444
2011-12-11	5.334	6.35	-5.55556
2011-12-12	5.588	6.604	0
2011-12-13	5.588	6.604	-12.2222
2011-12-14	5.588	6.604	-10
2011-12-15	5.588	6.604	-6.66667
2011-12-16	5.588	6.604	-5.55556
2011-12-17	5.588	6.604	-7.22222
2011-12-18	5.842	6.858	0.555556
2011-12-19	5.842	6.858	-2.77778
2011-12-20	5.842	6.858	-5.55556
2011-12-21	5.842	6.858	-2.77778
2011-12-22	5.842	6.858	-8.88889
2011-12-23	7.112	7.874	-7.77778
2011-12-24	7.112	7.874	-10.5556
2011-12-25	7.112	7.874	-15.5556
2011-12-26	7.112	7.874	-16.6667
2011-12-27	7.112	7.874	-17.2222
2011-12-28	7.112	7.874	-17.7778
2011-12-29	7.112	7.874	-22.2222
2011-12-30	7.112	7.874	-24.4444
2011-12-31	7.112	7.874	-17.2222
2012-01-01	7.112	7.874	-17.7778
2012-01-02	7.366	8.382	-20.5556
2012-01-03	7.62	8.636	-20
2012-01-04	7.62	8.636	-18.3333
2012-01-05	7.62	9.144	-17.7778
2012-01-06	8.382	9.398	-2.77778
2012-01-07	8.382	9.398	-14.4444
2012-01-08	8.382	9.398	-9.44444
2012-01-09	8.382	9.398	-18.3333
2012-01-10	8.128	9.398	-13.3333
2012-01-11	8.89	9.906	-6.11111
2012-01-12	8.89	9.906	-8.88889
2012-01-13	8.636	9.906	-13.3333
2012-01-14	8.636	9.906	-28.8889
2012-01-15	8.636	9.906	-40
2012-01-16	8.636	9.906	-41.6667
2012-01-17	8.636	9.906	-41.6667
2012-01-18	8.636	9.906	-40.5556
2012-01-19	8.636	9.906	-40.5556
2012-01-20	8.636	9.906	-40
2012-01-21	8.636	9.906	-26.6667
2012-01-22	9.144	10.414	-22.7778
2012-01-23	9.144	10.414	-26.6667
2012-01-24	9.144	10.414	-30
2012-01-25	9.144	10.414	-23.8889
2012-01-26	9.144	10.414	-29.4444
2012-01-27	9.144	10.414	-29.4444
2012-01-28	9.144	10.414	-25.5556
2012-01-29	9.144	10.414	-26.1111
2012-01-30	9.144	10.414	-22.7778
2012-01-31	9.398	10.668	-20
2012-02-01	9.652	10.922	-12.2222
2012-02-02	10.16	11.176	-0.555556
2012-02-03	10.414	11.43	-1.11111
2012-02-04	11.43	12.192	-10.5556
2012-02-05	11.43	12.192	-16.1111
2012-02-06	11.43	12.192	-11.1111
2012-02-07	11.43	12.192	-11.6667
2012-02-08	11.43	12.192	-8.88889
2012-02-09	11.43	12.192	-7.77778
2012-02-10	11.684	12.192	-3.88889
2012-02-11	11.684	12.192	-2.22222
2012-02-12	11.684	12.192	-0.555556
2012-02-13	11.684	12.192	1.11111
2012-02-14	11.684	12.192	-0.555556
2012-02-15	11.684	12.192	-5
2012-02-16	11.684	12.192	-5.55556
2012-02-17	11.684	12.192	-3.88889
2012-02-18	11.684	12.192	-10.5556
2012-02-19	11.684	12.192	-15.5556
2012-02-20	11.684	12.192	-9.44444
2012-02-21	11.684	12.192	-6.66667
2012-02-22	11.684	12.192	-7.22222
2012-02-23	11.684	12.192	-8.88889
2012-02-24	11.684	12.192	-11.1111
2012-02-25	11.684	12.192	-12.7778
2012-02-26	11.684	12.192	-4.44444
2012-02-27	11.938	12.446	-1.66667
2012-02-28	11.938	12.446	-6.66667
2012-02-29	11.938	12.446	-12.2222
2012-03-01	11.938	12.446	-15
2012-03-02	11.938	12.446	-11.1111
2012-03-03	11.938	12.446	-5.55556
2012-03-04	11.938	12.446	-9.44444
2012-03-05	11.938	12.446	-7.77778
2012-03-06	11.938	12.446	-6.11111
2012-03-07	11.938	12.7	-14.4444
2012-03-08	11.938	12.7	-13.8889
2012-03-09	12.446	13.208	-10.5556
2012-03-10	12.446	13.208	-10
2012-03-11	12.446	13.208	-16.1111
2012-03-12	12.446	13.208	-19.4444
2012-03-13	12.446	13.208	-18.3333
2012-03-14	12.446	13.208	-11.1111
2012-03-15	12.446	13.208	-12.7778
2012-03-16	12.446	13.208	-8.33333
2012-03-17	12.446	13.208	-6.66667
2012-03-18	12.446	13.208	-9.44444
2012-03-19	12.446	13.208	-9.44444
2012-03-20	12.446	13.208	-12.7778
2012-03-21	12.446	13.208	-13.3333
2012-03-22	12.446	13.208	-13.8889
2012-03-23	12.446	13.208	-10.5556
2012-03-24	12.7	13.208	-1.66667
2012-03-25	12.954	13.208	-2.22222
2012-03-26	12.954	13.208	-1.66667
2012-03-27	12.954	13.208	-2.77778
2012-03-28	12.954	13.208	-0.555556
2012-03-29	12.954	13.208	-0.555556
2012-03-30	12.954	13.208	-1.66667
2012-03-31	12.954	13.208	0
2012-04-01	12.954	13.208	-1.66667
2012-04-02	12.954	13.208	-3.33333
2012-04-03	12.954	13.208	-1.66667
2012-04-04	12.954	13.208	-2.22222
2012-04-05	12.954	13.208	1.66667
2012-04-06	12.954	13.208	2.22222
2012-04-07	12.954	13.208	1.66667
2012-04-08	12.954	13.208	2.22222
2012-04-09	12.954	13.208	0.555556
2012-04-10	13.208	13.208	0.555556
2012-04-11	13.208	13.208	2.22222
2012-04-12	13.462	13.208	3.33333
2012-04-13	12.954	13.208	3.33333
2012-04-14	12.954	13.208	4.44444
2012-04-15	12.954	13.208	5.55556
2012-04-16	12.446	13.208	5.55556
2012-04-17	11.43	13.208	5
2012-04-18	10.668	13.208	5
2012-04-19	9.652	13.208	5
2012-04-20	8.89	13.208	5
2012-04-21	7.874	13.208	5.55556
2012-04-22	6.604	13.208	3.88889
2012-04-23	5.842	13.208	3.88889
2012-04-24	4.826	13.208	1.11111
2012-04-25	5.588	13.208	4.44444
2012-04-26	4.318	13.208	6.66667
2012-04-27	2.54	13.208	4.44444
2012-04-28	1.016	13.208	4.44444
2012-04-29	0	13.208	4.44444
2012-04-30	0	13.208	5.55556
2012-05-01	0	13.208	4.44444
2012-05-02	0	13.97	0
2012-05-03	0.508	14.986	2.22222
2012-05-04	0	14.986	3.33333
2012-05-05	0	14.986	3.88889
2012-05-06	0	14.986	5.55556
2012-05-07	0	14.986	5.55556
2012-05-08	0	14.986	2.22222
2012-05-09	0	16.256	3.33333
2012-05-10	0	16.256	4.44444
2012-05-11	0	16.256	6.11111
2012-05-12	0	16.256	4.44444
2012-05-13	0	16.256	4.44444
2012-05-14	0	16.256	2.22222
2012-05-15	0	16.51	4.44444
2012-05-16	0	16.764	5
2012-05-17	0	16.764	6.66667
2012-05-18	0	16.764	6.11111
2012-05-19	0	16.764	6.11111
2012-05-20	0	16.764	8.33333
2012-05-21	0	16.764	9.44444
2012-05-22	0	16.764	10.5556
2012-05-23	0	16.764	11.1111
2012-05-24	0	16.764	11.6667
2012-05-25	0	16.764	8.88889
2012-05-26	0	16.764	6.66667
2012-05-27	0	17.78	7.22222
2012-05-28	0	18.034	7.77778
2012-05-29	0	18.288	7.77778
2012-05-30	0	18.288	9.44444
2012-05-31	0	18.288	8.33333
2012-06-01	0	18.288	8.88889
2012-06-02	0	18.288	7.77778
2012-06-03	0	18.288	8.33333
2012-06-04	0	18.288	10
2012-06-05	0	18.288	12.7778
2012-06-06	0	18.288	11.6667
2012-06-07	0	18.288	11.1111
2012-06-08	0	18.288	8.88889
2012-06-09	0	19.05	10
2012-06-10	0	19.05	10.5556
2012-06-11	0	19.05	7.22222
2012-06-12	0	20.828	7.22222
2012-06-13	0	21.336	7.77778
2012-06-14	0	21.59	8.88889
2012-06-15	0	21.59	8.88889
2012-06-16	0	21.59	8.88889
2012-06-17	0	21.59	11.1111
2012-06-18	0	21.59	13.3333
2012-06-19	0	21.59	16.6667
2012-06-20	0	21.59	11.6667
2012-06-21	0	21.59	14.4444
2012-06-22	0	21.59	16.1111
2012-06-23	0	21.59	17.2222
2012-06-24	0	21.59	13.8889
2012-06-25	0	21.59	14.4444
2012-06-26	0	21.59	10.5556
2012-06-27	0	21.844	8.88889
2012-06-28	0	22.098	10.5556
2012-06-29	0	22.098	12.2222
2012-06-30	0	22.098	9.44444
2012-07-01	0	22.352	8.33333
2012-07-02	0	23.368	10
2012-07-03	0	23.368	10.5556
2012-07-04	0	23.622	10.5556
2012-07-05	0	23.622	10
2012-07-06	0	23.876	11.6667
2012-07-07	0	23.876	8.88889
2012-07-08	0	24.384	7.22222
2012-07-09	0	24.384	8.88889
2012-07-10	0	24.384	7.22222
2012-07-11	0	25.146	10
2012-07-12	0	25.146	10
2012-07-13	0	25.146	11.1111
2012-07-14	0	25.4	13.3333
2012-07-15	0	25.4	11.6667
2012-07-16	0	25.4	11.6667
2012-07-17	0	25.4	12.7778
2012-07-18	0	25.4	13.3333
2012-07-19	0	25.4	14.4444
2012-07-20	0	25.4	15
2012-07-21	0	25.4	15
2012-07-22	0	25.4	12.2222
2012-07-23	0	26.162	11.1111
2012-07-24	0	26.416	10.5556
2012-07-25	0	26.924	13.3333
2012-07-26	0	26.924	13.8889
2012-07-27	0	26.924	16.1111
2012-07-28	0	26.924	13.3333
2012-07-29	0	26.924	13.3333
2012-07-30	0	26.924	11.6667
2012-07-31	0	26.924	11.6667
2012-08-01	0	27.178	9.44444
2012-08-02	0	27.178	10.5556
2012-08-03	0	27.432	10
2012-08-04	0	27.432	8.88889
2012-08-05	0	27.432	10
2012-08-06	0	27.432	10.5556
2012-08-07	0	27.686	12.2222
2012-08-08	0	27.432	11.1111
2012-08-09	0	27.94	10.5556
2012-08-10	0	28.194	11.1111
2012-08-11	0	28.194	11.6667
2012-08-12	0	28.194	11.6667
2012-08-13	0	28.194	13.3333
2012-08-14	0	28.194	12.7778
2012-08-15	0	28.194	12.2222
2012-08-16	0	28.194	13.3333
2012-08-17	0	28.194	12.2222
2012-08-18	0	28.194	10.5556
2012-08-19	0	28.194	11.6667
2012-08-20	0	28.194	9.44444
2012-08-21	0	28.194	10.5556
2012-08-22	0	28.194	10
2012-08-23	0	28.194	7.77778
2012-08-24	0	28.702	10.5556
2012-08-25	0	28.702	10
2012-08-26	0	28.956	7.22222
2012-08-27	0	29.21	8.88889
2012-08-28	0	31.242	8.88889
2012-08-29	0	31.242	6.66667
2012-08-30	0	31.242	8.33333
2012-08-31	0	31.242	11.1111
2012-09-01	0	31.242	8.33333
2012-09-02	0	32.766	9.44444
2012-09-03	0	32.766	8.88889
2012-09-04	0	33.02	8.33333
2012-09-05	0	33.02	11.6667
2012-09-06	0	33.02	9.44444
2012-09-07	0	33.02	6.11111
2012-09-08	0	33.274	5
2012-09-09	0	33.528	5.55556
2012-09-10	0	33.528	3.88889
2012-09-11	0	33.528	3.33333
2012-09-12	0	33.528	5
2012-09-13	0	33.528	6.11111
2012-09-14	0	33.528	5
2012-09-15	0	33.528	7.22222
2012-09-16	0	33.528	8.88889
2012-09-17	0	34.29	7.22222
2012-09-18	0	34.29	6.11111
2012-09-19	0	34.29	10
2012-09-20	0	34.29	15
2012-09-21	0	34.798	11.1111
2012-09-22	0	35.306	9.44444
2012-09-23	0	35.306	9.44444
2012-09-24	0	35.306	6.66667
2012-09-25	0	35.306	5
2012-09-26	0	35.306	5.55556
2012-09-27	0	35.306	5.55556
2012-09-28	0	35.306	6.66667
2012-09-29	0	35.306	3.33333
2012-09-30	0	35.56	0.555556
2012-10-01	0	0	1.11111
2012-10-02	0	0.254	-1.66667
2012-10-03	0	0.254	3.33333
2012-10-04	0	0.254	6.11111
2012-10-05	0	0.254	11.1111
2012-10-06	0	0.254	10
2012-10-07	0	0.508	5.55556
2012-10-08	0	1.27	5
2012-10-09	0	1.524	5
2012-10-10	0	1.524	2.22222
2012-10-11	0	1.524	-2.77778
2012-10-12	0	1.778	-3.88889
2012-10-13	0	1.778	-2.22222
2012-10-14	0	1.778	-3.88889
2012-10-15	0	1.778	-0.555556
2012-10-16	0	2.032	0
2012-10-17	0.508	2.286	-6.11111
2012-10-18	0.254	2.286	-6.11111
2012-10-19	0.254	2.286	-11.1111
2012-10-20	0.254	2.286	-9.44444
2012-10-21	0.508	2.54	-11.6667
2012-10-22	0.508	2.54	-17.7778
2012-10-23	0.508	2.54	-18.3333
2012-10-24	0.508	2.54	-18.3333
2012-10-25	0.508	2.54	-18.3333
2012-10-26	0.508	2.54	-18.3333
2012-10-27	0.508	2.54	-20
2012-10-28	0.508	2.54	-18.8889
2012-10-29	0.508	2.54	-13.8889
2012-10-30	0.508	2.54	-7.22222
2012-10-31	0.508	2.54	-11.1111
2012-11-01	0.508	2.54	-17.2222
2012-11-02	0.508	2.54	-13.8889
2012-11-03	0.508	2.54	-17.2222
2012-11-04	0.508	2.54	-15.5556
2012-11-05	0.508	2.54	-13.8889
2012-11-06	1.524	3.556	-11.6667
2012-11-07	1.524	3.556	-20
2012-11-08	1.524	3.556	-27.7778
2012-11-09	1.524	3.556	-13.3333
2012-11-10	1.524	3.556	-5.55556
2012-11-11	1.524	3.556	-5.55556
2012-11-12	1.524	3.556	-3.88889
2012-11-13	1.524	3.81	-6.11111
2012-11-14	1.524	3.81	-5.55556
2012-11-15	2.286	4.572	-9.44444
2012-11-16	2.286	4.572	-13.8889
2012-11-17	2.286	4.572	-16.6667
2012-11-18	2.286	4.572	-27.7778
2012-11-19	2.286	4.572	-30.5556
2012-11-20	2.286	4.572	-33.3333
2012-11-21	2.286	4.572	-34.4444
2012-11-22	2.286	4.572	-32.2222
2012-11-23	2.286	4.572	-28.8889
2012-11-24	2.286	4.572	-28.3333
2012-11-25	2.286	4.572	-21.6667
2012-11-26	2.286	4.572	-32.7778
2012-11-27	2.286	4.572	-34.4444
2012-11-28	2.286	4.572	-35.5556
2012-11-29	2.286	4.572	-35.5556
2012-11-30	2.286	4.572	-34.4444
2012-12-01	2.286	4.572	-37.7778
2012-12-02	2.286	4.572	-38.8889
2012-12-03	2.286	4.572	-40
2012-12-04	2.286	4.572	-39.4444
2012-12-05	2.286	4.572	-34.4444
2012-12-06	2.286	4.572	-33.3333
2012-12-07	2.286	4.572	-38.3333
2012-12-08	2.286	4.572	-30.5556
2012-12-09	2.54	4.826	-14.4444
2012-12-10	2.794	5.08	-6.11111
2012-12-11	2.794	5.08	-9.44444
2012-12-12	2.794	5.08	-7.77778
2012-12-13	5.08	7.366	-5
2012-12-14	5.08	7.366	-10
2012-12-15	5.08	7.366	-13.3333
2012-12-16	5.08	7.366	-22.7778
2012-12-17	5.08	7.366	-34.4444
2012-12-18	5.08	7.366	-33.8889
2012-12-19	5.08	7.366	-38.3333
2012-12-20	5.08	7.366	-40.5556
2012-12-21	5.08	7.366	-41.6667
2012-12-22	5.08	7.366	-34.4444
2012-12-23	5.08	7.366	-39.4444
2012-12-24	5.08	7.366	-31.6667
2012-12-25	5.08	7.366	-23.8889
2012-12-26	5.08	7.366	-21.1111
2012-12-27	5.08	7.366	-16.1111
2012-12-28	5.08	7.366	-15.5556
2012-12-29	5.08	7.366	-4.44444
2012-12-30	5.08	7.366	-3.88889
2012-12-31	5.08	7.366	-6.11111
2013-01-01	5.08	7.366	-3.88889
2013-01-02	5.334	7.62	-5.55556
2013-01-03	5.334	7.62	-11.1111
2013-01-04	5.334	7.62	-9.44444
2013-01-05	5.334	7.62	-9.44444
2013-01-06	5.334	7.62	-9.44444
2013-01-07	5.334	7.62	-12.7778
2013-01-08	5.334	7.62	-18.3333
2013-01-09	5.334	7.62	-17.7778
2013-01-10	5.334	7.62	-14.4444
2013-01-11	5.334	7.62	-14.4444
2013-01-12	5.334	7.62	-10
2013-01-13	5.842	8.128	-1.11111
2013-01-14	6.096	9.652	3.88889
2013-01-15	6.096	10.16	-0.555556
2013-01-16	6.096	10.16	-3.88889
2013-01-17	6.096	10.16	-7.77778
2013-01-18	6.35	10.414	-13.3333
2013-01-19	6.35	10.414	-15
2013-01-20	6.604	10.668	-10
2013-01-21	6.604	10.668	-12.7778
2013-01-22	6.604	10.668	-10.5556
2013-01-23	6.858	10.922	-11.6667
2013-01-24	6.858	11.176	-10.5556
2013-01-25	7.112	11.176	-12.2222
2013-01-26	7.366	11.43	-18.8889
2013-01-27	7.366	11.43	-26.6667
2013-01-28	7.366	11.43	-32.2222
2013-01-29	7.366	11.684	-22.7778
2013-01-30	8.89	12.954	-13.3333
2013-01-31	8.89	12.954	-6.11111
2013-02-01	8.89	12.954	-8.88889
2013-02-02	8.89	12.954	-10
2013-02-03	8.89	12.954	-8.33333
2013-02-04	9.144	12.954	-8.33333
2013-02-05	9.144	12.954	-18.8889
2013-02-06	9.144	12.954	-17.7778
2013-02-07	9.144	12.954	-14.4444
2013-02-08	9.144	12.954	-6.11111
2013-02-09	9.144	12.954	-3.33333
2013-02-10	10.414	13.97	1.11111
2013-02-11	10.414	13.97	-3.88889
2013-02-12	10.414	13.97	-10.5556
2013-02-13	10.414	13.97	-9.44444
2013-02-14	10.414	13.97	-5.55556
2013-02-15	10.414	13.97	-0.555556
2013-02-16	10.414	13.97	-3.33333
2013-02-17	10.414	13.97	-3.88889
2013-02-18	10.414	13.97	-7.77778
2013-02-19	10.668	14.224	-12.7778
2013-02-20	10.668	14.478	-11.6667
2013-02-21	10.922	14.732	-11.6667
2013-02-22	10.922	14.732	-13.8889
2013-02-23	10.922	14.732	-10.5556
2013-02-24	10.922	14.732	-6.11111
2013-02-25	10.922	14.732	-11.6667
2013-02-26	10.922	14.732	-10.5556
2013-02-27	11.176	14.732	-9.44444
2013-02-28	11.176	14.732	-7.77778
2013-03-01	11.176	14.732	-5
2013-03-02	11.176	14.732	-7.22222
2013-03-03	11.43	14.986	-8.33333
2013-03-04	11.43	14.986	-12.2222
2013-03-05	11.43	14.986	-12.7778
2013-03-06	11.43	14.986	-11.6667
2013-03-07	11.43	14.986	-8.33333
2013-03-08	11.43	14.986	-1.11111
2013-03-09	11.43	14.986	-1.66667
2013-03-10	11.43	14.986	-7.22222
2013-03-11	11.43	14.986	-6.11111
2013-03-12	11.43	14.986	-6.66667
2013-03-13	11.43	14.986	-11.1111
2013-03-14	11.43	14.986	-10
2013-03-15	11.43	14.986	-15.5556
2013-03-16	11.43	14.986	-14.4444
2013-03-17	11.43	14.986	-15.5556
2013-03-18	11.43	14.986	-15
2013-03-19	11.43	14.986	-12.2222
2013-03-20	11.43	14.986	-15.5556
2013-03-21	11.43	14.986	-18.8889
2013-03-22	11.43	14.986	-10
2013-03-23	11.43	14.986	-0.555556
2013-03-24	11.43	14.986	1.11111
2013-03-25	11.43	14.986	0.555556
2013-03-26	11.43	14.986	-5
2013-03-27	11.43	14.986	-6.66667
2013-03-28	11.43	14.986	-6.66667
2013-03-29	11.43	14.986	-2.77778
2013-03-30	11.43	14.986	1.11111
2013-03-31	11.43	14.986	1.11111
2013-04-01	11.43	14.986	-1.11111
2013-04-02	11.43	14.986	-1.66667
2013-04-03	11.43	14.986	-2.77778
2013-04-04	11.43	14.986	-4.44444
2013-04-05	11.43	14.986	-6.66667
2013-04-06	11.43	14.986	-7.22222
2013-04-07	11.43	14.986	1.11111
2013-04-08	11.43	14.986	3.88889
2013-04-09	11.43	14.986	0.555556
2013-04-10	11.43	14.986	-3.33333
2013-04-11	11.43	14.986	-5.55556
2013-04-12	11.43	14.986	-7.77778
2013-04-13	11.938	14.986	-7.22222
2013-04-14	12.192	14.986	-6.66667
2013-04-15	12.192	14.986	-5.55556
2013-04-16	12.192	14.986	-2.77778
2013-04-17	12.192	14.986	-2.77778
2013-04-18	12.192	14.986	-2.77778
2013-04-19	12.192	14.986	-3.88889
2013-04-20	12.192	14.986	-2.77778
2013-04-21	12.192	14.986	-0.555556
2013-04-22	12.192	14.986	2.77778
2013-04-23	12.192	14.986	0.555556
2013-04-24	12.7	16.256	1.66667
2013-04-25	13.97	17.526	1.11111
2013-04-26	13.97	17.526	-2.22222
2013-04-27	13.97	17.526	-2.22222
2013-04-28	13.97	17.526	-2.22222
2013-04-29	13.97	17.526	-2.77778
2013-04-30	13.97	17.526	-0.555556
2013-05-01	13.97	17.526	-1.11111
2013-05-02	14.732	18.288	3.88889
2013-05-03	14.732	18.288	5
2013-05-04	14.732	18.288	6.66667
2013-05-05	14.224	18.542	5.55556
2013-05-06	12.446	18.542	3.88889
2013-05-07	11.43	18.542	3.88889
2013-05-08	10.16	18.542	5
2013-05-09	8.636	18.542	5.55556
2013-05-10	7.112	18.542	7.22222
2013-05-11	5.588	18.542	6.11111
2013-05-12	3.556	19.304	6.11111
2013-05-13	1.524	20.066	5.55556
2013-05-14	0.254	20.32	4.44444
2013-05-15	0	20.574	4.44444
2013-05-16	0	20.574	4.44444
2013-05-17	0	20.574	6.66667
2013-05-18	0	20.574	5
2013-05-19	0	20.574	2.22222
2013-05-20	0	20.574	3.33333
2013-05-21	0	20.574	5.55556
2013-05-22	0	20.574	7.77778
2013-05-23	0	20.574	8.88889
2013-05-24	0	20.574	10.5556
2013-05-25	0	20.574	12.2222
2013-05-26	0	20.574	12.2222
2013-05-27	0	20.574	14.4444
2013-05-28	0	20.574	16.1111
2013-05-29	0	20.574	16.1111
2013-05-30	0	20.574	15
2013-05-31	0	20.574	13.8889
2013-06-01	0	20.574	11.1111
2013-06-02	0	20.574	10.5556
2013-06-03	0	20.574	8.88889
2013-06-04	0	20.574	9.44444
2013-06-05	0	20.574	8.88889
2013-06-06	0	20.574	10.5556
2013-06-07	0	20.574	12.7778
2013-06-08	0	20.574	13.3333
2013-06-09	0	20.574	13.8889
2013-06-10	0	20.574	12.2222
2013-06-11	0	20.574	10.5556
2013-06-12	0	20.574	10.5556
2013-06-13	0	21.336	9.44444
2013-06-14	0	21.336	14.4444
2013-06-15	0	21.336	15.5556
2013-06-16	0	21.336	17.7778
2013-06-17	0	21.336	19.4444
2013-06-18	0	21.336	18.3333
2013-06-19	0	21.336	15.5556
2013-06-20	0	21.336	15
2013-06-21	0	21.844	15
2013-06-22	0	21.844	14.4444
2013-06-23	0	21.844	13.8889
2013-06-24	0	21.844	17.2222
2013-06-25	0	21.844	20
2013-06-26	0	21.844	20
2013-06-27	0	21.844	17.7778
2013-06-28	0	21.844	13.8889
2013-06-29	0	21.844	13.8889
2013-06-30	0	21.844	14.4444
2013-07-01	0	22.098	13.3333
2013-07-02	0	22.098	11.6667
2013-07-03	0	22.098	10.5556
2013-07-04	0	22.098	10.5556
2013-07-05	0	22.098	8.33333
2013-07-06	0	22.606	11.1111
2013-07-07	0	22.606	11.6667
2013-07-08	0	22.86	10.5556
2013-07-09	0	23.114	10.5556
2013-07-10	0	23.368	12.2222
2013-07-11	0	23.368	13.8889
2013-07-12	0	23.368	15.5556
2013-07-13	0	23.368	16.1111
2013-07-14	0	23.368	15.5556
2013-07-15	0	23.368	16.6667
2013-07-16	0	23.368	15.5556
2013-07-17	0	23.368	16.1111
2013-07-18	0	23.368	16.6667
2013-07-19	0	23.368	15
2013-07-20	0	23.368	13.3333
2013-07-21	0	23.622	11.6667
2013-07-22	0	23.622	16.6667
2013-07-23	0	23.622	17.2222
2013-07-24	0	23.622	16.1111
2013-07-25	0	23.622	13.8889
2013-07-26	0	24.13	13.8889
2013-07-27	0	24.892	16.1111
2013-07-28	0	24.892	17.2222
2013-07-29	0	24.892	17.2222
2013-07-30	0	24.892	17.2222
2013-07-31	0	24.892	15.5556
2013-08-01	0	24.892	16.1111
2013-08-02	0	24.892	15.5556
2013-08-03	0	24.892	11.6667
2013-08-04	0	24.892	12.2222
2013-08-05	0	25.654	13.3333
2013-08-06	0	25.654	12.7778
2013-08-07	0	25.654	11.6667
2013-08-08	0	25.654	13.8889
2013-08-09	0	25.654	11.6667
2013-08-10	0	25.908	13.3333
2013-08-11	0	25.908	15
2013-08-12	0	25.908	15
2013-08-13	0	25.908	15
2013-08-14	0	25.908	13.8889
2013-08-15	0	25.908	13.8889
2013-08-16	0	25.908	13.8889
2013-08-17	0	25.908	11.1111
2013-08-18	0	26.162	11.1111
2013-08-19	0	26.67	11.6667
2013-08-20	0	26.67	10.5556
2013-08-21	0	26.67	8.33333
2013-08-22	0	26.924	9.44444
2013-08-23	0	26.924	8.33333
2013-08-24	0	29.464	10
2013-08-25	0	29.464	8.33333
2013-08-26	0	29.464	9.44444
2013-08-27	0	29.464	10
2013-08-28	0	29.464	12.2222
2013-08-29	0	29.464	11.1111
2013-08-30	0	29.464	8.88889
2013-08-31	0	29.464	10
2013-09-01	0	30.48	10.5556
2013-09-02	0	30.734	9.44444
2013-09-03	0	31.242	9.44444
2013-09-04	0	31.496	10.5556
2013-09-05	0	31.496	9.44444
2013-09-06	0	31.496	6.11111
2013-09-07	0	34.29	7.77778
2013-09-08	0	36.068	9.44444
2013-09-09	0	37.084	7.77778
2013-09-10	0	37.338	8.33333
2013-09-11	0	37.338	9.44444
2013-09-12	0	38.862	7.77778
2013-09-13	0	39.116	5
2013-09-14	0	39.116	6.11111
2013-09-15	0	39.37	6.11111
2013-09-16	0	39.37	5
2013-09-17	0	39.878	6.11111
2013-09-18	0	40.386	6.66667
2013-09-19	0	40.386	5.55556
2013-09-20	0	40.386	2.22222
2013-09-21	0	40.386	1.11111
2013-09-22	0	40.386	3.88889
2013-09-23	0	40.386	2.77778
2013-09-24	0	40.386	2.77778
2013-09-25	0	40.386	3.33333
2013-09-26	0	40.386	6.66667
2013-09-27	0	40.386	5.55556
2013-09-28	0	40.386	2.77778
2013-09-29	0	40.386	3.33333
2013-09-30	0	40.386	3.33333
